# Supplementary material for: The F-box E3 ubiquitin ligase BAF1 mediates the degradation of the brassinosteroid-activated transcription factor BES1 through selective autophagy in Arabidopsis
Source: Plant Cell. 2021 Aug 26;33(11):3532–54. doi: 10.1093/plcell/koab210 (PMC8566207; doi:10.1093/plcell/koab210)
Supplement: koab210_Supplementary_Data [file koab210_supplementary_data.zip]

Archive with 3 entries (3 files):
- tpc.21.00451_Supplemental Data Set S1.xlsx
- tpc.21.00451_Supplemental Data Set S2.xlsx
- tpc.21.00451_SupplementalFiguresandTables.pdf
