# Supplementary material for: The F-box E3 ubiquitin ligase BAF1 mediates the degradation of the brassinosteroid-activated transcription factor BES1 through selective autophagy in Arabidopsis
Source: Plant Cell. 2021 Aug 26;33(11):3532–54. doi: 10.1093/plcell/koab210 (PMC8566207; doi:10.1093/plcell/koab210)
Supplement: koab210_Supplementary_Data [file koab210_supplementary_data.zip › tpc.21.00451_Supplemental Data Set S1.xlsx]

## Sheet: baf1_BRZ0_vs_WT_BRZ0
Supplemental Data. Wang et al. (2021). Plant Cell.
Supplemental Data Set S1. Genes regulated by BAF1, BES1-D and BRZ. "baf1_BRZ0 vs WT_BRZ0"
GeneID	p-value	log2FC
AT1G48020	0.027108	8.80213
AT1G32172	0.00963252	8.15321
AT2G08590	0.027204	7.99931
AT2G41240	0.027108	7.98275
AT1G05837	0.0140509	7.59798
AT3G14460	0.0156402	7.56183
AT3G63040	0.00854095	7.51949
AT1G53260	0.027108	7.46798
AT2G11270	0.0229599	7.27264
AT4G05645	0.0229599	7.08256
AT5G05425	0.0300027	7.07773
AT3G62430	0.00981056	7.04643
AT1G23300	0.0222054	7.00849
AT4G03955	0.016487	6.86198
AT3G54730	0.0244325	6.72236
AT2G44000	0.0121229	6.61538
AT4G13800	0.0156402	6.48225
AT1G32950	0.0278011	6.45819
AT4G31354	0.0161765	6.29517
AT4G16835	0.0229599	6.27261
AT5G57520	0.00620692	6.25323
AT1G47540	0.00246323	6.23791
AT1G03880	0.000994409	6.1659
AT1G73700	0.0278011	6.15783
AT1G15385	0.0121229	5.71283
AT4G27150	0.000319709	5.05085
AT1G53480	0	4.63644
AT1G08290	0.00114748	4.35322
AT2G31310	0.00662161	4.29096
AT2G37880	0.00855561	4.20543
AT4G03050	0.00984367	4.14105
AT4G27140	0.00547359	3.84956
AT3G05170	0	3.8126
AT5G01490	0.0213988	3.81
AT1G63600	0.0224611	3.77472
AT1G65870	0.0224611	3.77292
AT5G17150	0.0364816	3.64447
AT2G01905	0.0302014	3.60018
AT4G27160	4.83092e-05	3.52239
AT1G71000	0.0313163	3.48735
AT5G03745	0.0109488	3.45439
AT1G54860	0.0131211	3.28992
AT1G47400	0.0132231	3.24882
AT2G32790	0.0277761	3.2301
AT3G03425	0.0079379	3.21879
AT1G53490	0.0013684	3.13557
AT4G29150	0.0163573	3.06457
AT2G19980	0.027337	3.03191
AT5G60220	0.00877327	3.0053
AT2G01422	0.00283939	2.98001
AT1G62490	0.00838083	2.96127
AT1G49940	0.0317717	2.89236
AT2G35035	0.010311	2.83299
AT2G08660	0.0449872	2.83079
AT3G28640	0.0220751	2.79566
AT1G51870	0.000203007	2.78374
AT5G51210	0.00652717	2.78326
AT5G25260	0.00400315	2.69963
AT3G01830	0.0418059	2.65796
AT5G22555	0.0258937	2.65186
AT4G33145	0.0384747	2.65053
AT5G07720	0.0109374	2.61837
AT4G25140	4.28812e-05	2.60701
AT5G04610	0.0400847	2.60452
AT5G67411	0.0267231	2.59382
AT5G54400	0.0487516	2.59075
AT4G27170	0.0415383	2.53468
AT1G50590	0.00597134	2.53334
AT5G67488	0.0265445	2.50064
AT5G52940	0.0244108	2.49361
AT4G24010	0.00446344	2.48607
AT3G15270	0.0317717	2.45578
AT4G26260	0.0107062	2.39739
AT2G15042	0.00577268	2.38448
AT5G00750	0.0302014	2.37662
AT3G48480	0.0414922	2.3639
AT3G45840	0.0488172	2.35236
AT5G20810	0.0404961	2.34006
AT4G39250	0.0410872	2.32287
AT3G55910	0.0258259	2.30678
AT1G51920	0.0276741	2.29395
AT4G18270	0.021522	2.2536
AT5G49780	0.00273028	2.25015
AT2G35343	0.0245991	2.24477
AT2G28580	0.0334897	2.22596
AT2G38160	0.0151289	2.17387
AT1G19640	0.0240677	2.1482
AT5G01300	0.010032	2.12631
AT1G31690	0.0128242	2.08611
AT1G07400	0.00358736	2.0541
AT1G20490	0.0243239	2.04556
AT4G35640	0.00749335	2.04384
AT1G51380	0.0152684	2.03565
AT3G55700	0.0300087	2.03453
AT5G46350	0.0079873	1.9732
AT4G22390	0.0437649	1.96295
AT1G62350	0.0425256	1.94434
AT2G07763	0.0161027	1.93668
AT5G37940	0.0143267	1.92973
AT3G51360	0.0168914	1.9063
AT1G80660	0.0217174	1.88924
AT1G75125	0.0116664	1.87735
AT2G23118	0.040748	1.86261
AT2G14560	0.000998209	1.85067
AT2G41510	0.0352434	1.84056
AT4G40000	0.0209977	1.83289
AT2G19410	0.0343527	1.82744
AT4G26255	0.00918906	1.82587
AT1G80880	0.0252364	1.81326
AT2G35820	0.024217	1.8023
AT4G06534	0.04435	1.79494
AT5G21910	0.00954948	1.78541
AT4G01400	0.0309255	1.77889
AT4G23250	0.0193438	1.77804
AT3G48510	0.0378809	1.76998
AT4G03460	0.0246274	1.7376
AT4G15215	0.0391435	1.7303
AT3G50100	0.00525973	1.72691
AT1G56250	0.0381572	1.71464
AT2G09705	0.00599142	1.70901
AT3G43190	0.0252375	1.70569
AT4G33925	0.0416507	1.69204
AT4G21380	0.0451039	1.68912
AT1G74870	0.021351	1.68511
AT4G11000	0.0466911	1.65994
AT1G23010	0.0325327	1.65324
AT1G20530	0.021459	1.64478
AT2G21590	0.00841991	1.63515
AT5G44973	0.00131412	1.62784
AT1G75945	0.0138327	1.62353
AT4G21520	0.0324388	1.61087
AT2G08655	0.0400152	1.60519
AT5G40420	0.00120773	1.59693
AT3G22760	0.00576128	1.59494
AT1G08937	0.0402584	1.59166
AT4G13395	0.0061179	1.56831
AT1G74930	0.0338425	1.56827
AT2G47895	0.026328	1.54574
AT2G47520	0.0418037	1.54372
AT1G24145	0.0140536	1.54273
AT4G07408	0.0360859	1.52582
AT3G55920	0.000225805	1.51968
AT1G50910	0.0330147	1.51826
AT1G66460	0.0169207	1.51344
AT4G29230	0.0118216	1.49704
AT1G26420	0.00524453	1.49202
AT3G62960	0.0316838	1.47746
AT1G43760	0.0175552	1.47541
AT2G17080	0.0361662	1.47084
AT5G39670	0.0279222	1.46936
AT3G18300	0.0312251	1.44914
AT5G50800	0.0389719	1.4479
AT1G15085	0.0111768	1.42931
AT4G28520	0.00180915	1.42693
AT2G37560	0.0304163	1.41752
AT3G45430	0.0302871	1.41603
AT2G44280	0.0246751	1.41461
AT3G50825	0.000958584	1.41377
AT2G36026	0.0225495	1.41104
AT5G38930	0.000958584	1.40333
AT3G10390	0.00510069	1.3977
AT1G63820	0.0361559	1.39702
AT4G29540	0.026328	1.39396
AT1G58150	0.0104744	1.3929
AT2G07761	0.016011	1.3866
AT1G30545	0.0449129	1.38636
AT4G18460	0.00747707	1.38441
AT2G45490	0.00861586	1.37277
AT5G65850	0.0453243	1.3684
AT5G43040	0.012467	1.36559
AT2G31160	0.0243652	1.3633
AT3G03840	0.014762	1.36182
AT3G26050	0.0116702	1.35488
AT1G55280	0.0111279	1.35295
AT4G37685	0.0274782	1.33931
AT1G24095	0.0303365	1.33847
AT4G36740	0.0393818	1.32684
AT2G34050	0.0028155	1.32383
AT1G14780	0.00603593	1.31058
AT1G21120	0.00166422	1.30746
AT5G35480	0.00494436	1.30358
AT4G26580	0.0169392	1.30349
AT1G30730	0.0168219	1.29347
AT1G18970	0.0143538	1.2925
AT2G30820	0.029797	1.29124
AT3G47710	0.0208929	1.28941
AT2G22810	0.0188693	1.28089
AT3G53210	0.0314173	1.27333
AT2G29260	0.00741682	1.27032
AT1G12015	0.0300445	1.2593
AT5G37180	0.0319676	1.24109
AT2G08725	0.00889649	1.23929
AT1G08080	0.00248494	1.22798
AT3G21950	0.00664713	1.2224
AT3G25882	0.0156804	1.21033
AT5G25640	0.0395951	1.20855
AT1G04730	0.0121734	1.20839
AT3G09150	0.000869565	1.2075
AT2G24970	0.0370374	1.20022
AT3G02800	0.0402263	1.19782
AT1G68230	0.00573251	1.18151
AT1G33080	0.00509146	1.16293
AT5G06900	0.0364816	1.16075
AT5G66500	0.0353639	1.15952
AT5G36925	0.00672746	1.14754
AT2G24310	0.0413228	1.1424
AT3G24535	0.0419568	1.13651
AT2G22890	0.0424844	1.13492
AT5G63350	0.039131	1.13427
AT1G77480	0.00289692	1.13023
AT5G58784	0.0329887	1.12596
AT5G20230	0.000433697	1.12047
AT3G47010	0.0197661	1.11931
AT3G06435	0.00565706	1.1173
AT4G06705	0.00655594	1.11705
AT1G64405	0.0383759	1.10945
AT1G69170	0.0346317	1.10936
AT2G29300	0.00208489	1.10736
AT3G59570	0.014249	1.08268
AT2G39220	0.00639472	1.07944
AT2G37280	0.0119373	1.07473
AT2G03670	0.0321853	1.07318
AT5G00765	0.0465006	1.06945
AT1G56570	0.0444526	1.06452
AT1G67110	0.0298176	1.06402
AT1G14020	0.00322314	1.05892
AT3G09162	0.0308989	1.05533
AT1G77110	0.0445139	1.04957
AT3G19800	0.00171742	1.0491
AT5G66520	0.00170928	1.04704
AT5G03140	0.0208479	1.04458
AT4G23810	0.0151848	1.03896
AT4G36030	0.037185	1.03613
AT3G02885	0.00203658	1.03059
AT4G08780	0.00992238	1.0284
AT1G66090	0.00635076	1.02752
AT3G24770	0.00109103	1.02505
AT1G69730	0.0329566	1.02129
AT3G56100	0.00654834	1.0209
AT3G48280	0.042239	1.01571
AT1G23180	0.00667589	1.00962
AT3G01570	0.0378397	1.00918
AT3G04775	0.0437442	1.00218
AT5G08250	0.0122928	1.00189
AT5G04970	0.0116517	1.00112
AT1G55915	0.0423118	0.999914
AT2G40690	0.0390251	0.996529
AT3G59010	0.0107219	0.996353
AT3G55350	0.0163345	0.992517
AT3G58193	0.0227276	0.991827
AT1G76570	0.0107219	0.990819
AT3G03190	0.00398198	0.978269
AT5G65400	0.0454421	0.97789
AT5G66005	0.0274619	0.976119
AT1G09820	0.0133149	0.9748
AT1G73630	0.0396293	0.9732
AT1G72060	0.000478749	0.96353
AT3G59710	0.0208202	0.962558
AT5G18040	0.0241139	0.962269
AT5G59320	0.00028497	0.953027
AT4G14365	0.00704011	0.949458
AT1G31180	0.000445096	0.947959
AT5G02675	0.0347625	0.944745
AT4G16130	0.0145796	0.941453
AT4G03270	0.0216452	0.939283
AT1G04010	0.0166607	0.936598
AT1G78210	0.00458503	0.936201
AT5G08270	0.0191098	0.932756
AT3G07040	0.0191364	0.929619
AT5G09300	0.0203349	0.929339
AT5G56900	0.00213103	0.924462
AT5G25980	9.7704e-06	0.924182
AT2G14520	0.0154361	0.921767
AT4G24780	0.000182381	0.919525
AT4G18400	0.0102415	0.91898
AT4G26070	0.0208972	0.916507
AT4G23990	0.0365136	0.914754
AT1G31760	0.0168925	0.911598
AT2G17740	0.0445823	0.910901
AT2G35690	0.040767	0.905389
AT1G34570	0.0207225	0.905281
AT1G21651	0.0236514	0.891378
AT1G77200	0.0176812	0.890566
AT2G32930	0.0389285	0.889264
AT4G01130	0.0135505	0.886186
AT3G47380	0.0371503	0.879876
AT4G08165	0.0424844	0.875792
AT5G14280	0.0142474	0.875636
AT5G54900	0.00104706	0.875381
AT1G14880	0.0265098	0.875367
AT5G14700	0.0178006	0.86659
AT3G13175	0.0228606	0.865145
AT3G23290	0.0356239	0.860018
AT2G30105	0.00141562	0.858034
AT3G22240	0.0313233	0.857146
AT5G12290	0.0019823	0.854323
AT4G02220	0.0196803	0.851153
AT5G15790	0.0161874	0.845402
AT5G18820	0.0152581	0.844775
AT5G07670	0.0147946	0.842821
AT4G10270	0.0309103	0.841902
AT4G08540	0.0117147	0.834665
AT5G56320	0.0460213	0.833353
AT4G24470	0.00379688	0.830893
AT1G26840	0.0305884	0.826564
AT1G13810	0.0135043	0.826204
AT3G19830	0.0335499	0.825603
AT5G22480	0.0422336	0.822995
AT2G30910	0.0215052	0.820906
AT3G21820	0.0257249	0.817735
AT1G52050	0.0103582	0.817351
AT3G28480	0.0258259	0.817143
AT3G30841	0.0178994	0.814583
AT1G33420	0.0434853	0.812052
AT1G17410	0.0227553	0.810858
AT3G05335	0.00159583	0.806787
AT3G44860	0.0136281	0.80498
AT2G38070	0.0148716	0.804253
AT3G16565	0.0243804	0.802981
AT5G63000	0.0031059	0.799549
AT1G14310	0.0207056	0.798099
AT3G46670	0.0394963	0.797398
AT2G47560	0.0220192	0.795824
AT3G53220	0.0331363	0.794137
AT4G33560	0.0021636	0.793037
AT5G60630	0.0372599	0.791041
AT3G29644	0.0176464	0.790926
AT1G25510	0.00215654	0.789497
AT1G09910	0.0465337	0.788146
AT4G03635	0.0435358	0.787347
AT1G72560	0.0154329	0.785197
AT1G07910	0.00926288	0.782907
AT2G22370	0.0346469	0.782088
AT4G05330	0.0342376	0.780378
AT1G75010	0.0352576	0.779232
AT3G49640	0.0299023	0.779114
AT2G31010	0.00155621	0.779085
AT1G26100	0.0183857	0.778766
AT4G11890	0.037952	0.777683
AT5G41870	0.0203702	0.775776
AT4G13950	0.0159882	0.775341
AT4G31840	0.000553113	0.775273
AT1G17420	0.00224719	0.774444
AT3G22310	0.000962927	0.772913
AT5G57390	0.0416018	0.770232
AT1G10270	0.00198882	0.769721
AT3G25805	0.0124399	0.769028
AT1G63050	0.0171834	0.768768
AT1G51740	0.0232709	0.766389
AT2G18690	0.00475275	0.765646
AT2G11000	0.00730391	0.763562
AT5G62840	0.0245801	0.760809
AT5G06550	0.0323541	0.76005
AT1G22250	0.00865548	0.758027
AT5G64080	0.000630191	0.757421
AT3G45140	4.83092e-05	0.756351
AT4G22505	0.000217663	0.755981
AT3G60980	0.0399739	0.755895
AT5G47940	0.0395576	0.75325
AT1G25480	0.0259485	0.753126
AT5G40640	0.0143093	0.752952
AT4G20780	0.0307463	0.751893
AT3G54300	0.000289312	0.751298
AT1G26540	0.015701	0.750605
AT5G13200	0.0291055	0.749686
AT1G07440	0.00694675	0.748942
AT1G64970	0.00397818	0.748766
AT4G12900	0.0220534	0.74821
AT1G07300	0.0261266	0.746516
AT1G01690	0.0483586	0.744555
AT5G65080	0.0407985	0.742955
AT2G27340	0.021763	0.739218
AT1G02930	0.000289312	0.738587
AT1G19150	0.00285078	0.737798
AT5G14600	0.029017	0.737418
AT1G50450	0.0046887	0.736622
AT1G68570	0.00253867	0.732655
AT5G05600	0.0107339	0.729825
AT1G50240	0.019759	0.727483
AT3G49000	0.0128828	0.726986
AT4G32050	0.0250296	0.726434
AT3G61210	0.0212674	0.724448
AT1G15080	0.0367095	0.723852
AT1G09940	0.00910927	0.723525
AT4G10090	0.0443413	0.72284
AT2G28815	0.000621506	0.722697
AT2G04845	0.0463307	0.722003
AT3G29330	0.0409369	0.721265
AT1G47720	0.0291505	0.719775
AT5G04940	0.0156098	0.719634
AT3G54260	0.0014927	0.719478
AT4G26965	0.0293193	0.719306
AT2G24395	0.0155577	0.715634
AT4G14020	0.00215654	0.715356
AT4G30140	0.00370787	0.714539
AT2G42080	0.0104744	0.71221
AT3G10090	0.00168756	0.711524
AT2G47485	0.0373978	0.710341
AT1G77122	0.00313413	0.709393
AT2G44640	0.00902133	0.70539
AT5G54180	0.0338506	0.703387
AT5G04920	0.00279216	0.70116
AT2G30160	0.0125718	0.699543
AT3G13674	0.0135825	0.698221
AT4G15690	0.0406758	0.697774
AT5G48470	0.00370298	0.696979
AT3G13180	0.00208489	0.694698
AT5G19030	0.0488905	0.69431
AT5G43520	0.0449047	0.693847
AT5G06220	0.0057705	0.693265
AT2G40960	0.0187472	0.693264
AT2G46930	0.0149037	0.693141
AT4G02110	0.0190425	0.690532
AT1G21250	0.032689	0.689981
AT2G47060	0.0180579	0.688148
AT4G14230	0.00219617	0.687507
AT2G16660	0.00306573	0.687385
AT4G17000	0.0417614	0.685907
AT1G44110	0.0109749	0.684274
AT3G04140	0.0336199	0.683378
AT4G27390	0.0051604	0.68047
AT5G51820	0.0012023	0.680363
AT1G28395	0.00299191	0.680225
AT4G04020	0.00123867	0.678625
AT1G25400	0.0028041	0.678612
AT1G71960	0.0112902	0.677792
AT5G39020	0.0236351	0.677306
AT2G03430	0.0108609	0.676582
AT1G55205	0.0428758	0.673691
AT1G53625	0.0342181	0.671259
AT1G15390	0.00363242	0.668311
AT2G24860	0.00460511	0.668303
AT1G68880	0.0468637	0.667967
AT4G19710	0.0154676	0.666805
AT4G06165	0.00416273	0.666453
AT2G26540	0.00762199	0.664797
AT4G03240	0.020989	0.66316
AT1G31160	0.0108669	0.661314
AT1G45207	0.0124279	0.661209
AT5G04885	0.00268143	0.659845
AT3G25790	0.0477235	0.659548
AT1G23460	0.00965261	0.65946
AT3G09970	0.0128481	0.658962
AT3G12530	0.0331732	0.658622
AT1G27470	0.00630516	0.65831
AT3G20680	0.00431363	0.657204
AT5G28490	0.0460424	0.655415
AT3G48720	0.0241139	0.651878
AT5G60940	0.0109108	0.651717
AT4G29810	0.0313266	0.650913
AT2G21130	0.000929816	0.650234
AT2G26560	0.0162579	0.649576
AT2G41630	0.0298795	0.648183
AT1G01370	0.0493633	0.647182
AT4G22300	0.00691147	0.644506
AT4G21210	0.0047761	0.640525
AT1G68500	0.020127	0.637876
AT3G08770	0.000680671	0.637656
AT1G12240	0.005428	0.636766
AT1G73600	0.00128752	0.634101
AT2G42610	0.0260652	0.634053
AT4G02800	0.00210226	0.633583
AT1G72140	0.0160728	0.63198
AT1G74040	0.0164669	0.631568
AT3G62910	0.00513597	0.630864
AT5G25250	0.0135743	0.630816
AT3G15850	0.000594909	0.627244
AT5G17650	0.0309439	0.626618
AT5G54970	0.0116474	0.625467
AT3G59400	0.00714053	0.625027
AT3G17940	0.0095777	0.623135
AT3G22880	0.0484487	0.62295
AT5G13930	0.000158498	0.622085
AT1G78865	0.0235988	0.621926
AT3G54820	0.00337079	0.617237
AT5G43080	0.0370179	0.615896
AT2G14740	0.0175156	0.614539
AT5G56290	0.0368583	0.613752
AT1G03746	0.00405526	0.60871
AT1G45332	0.00807795	0.608567
AT2G02120	0.00183521	0.607865
AT5G47870	0.0107675	0.607409
AT1G14300	0.0455919	0.607406
AT3G27690	7.8706e-05	0.60731
AT2G05590	0.0308424	0.606569
AT5G38990	0.0229213	0.606535
AT1G32900	0.0489877	0.606441
AT5G19600	0.00984747	0.605875
AT4G06746	0.0178141	0.605459
AT5G11630	0.00676926	0.605041
AT5G54290	0.0114818	0.604912
AT5G60990	0.00506595	0.602671
AT5G61210	0.00352331	0.602375
AT1G04110	0.0211301	0.598802
AT1G73760	0.00259675	0.595592
AT1G73500	0.0393964	0.594124
AT1G29760	0.0268007	0.592457
AT1G70700	0.000745807	0.592062
AT1G04290	0.0433985	0.591694
AT5G48880	0.0113651	0.590929
AT2G33850	0.0053824	0.589838
AT5G57170	0.00704011	0.588726
AT4G32710	0.010032	0.588415
AT1G21660	0.0333105	0.587446
AT3G26680	0.041839	0.586603
AT1G55370	0.00480106	0.585349
AT5G59010	0.0157976	0.585056
AT5G57700	0.0182864	0.584975
AT1G03110	0.0393324	0.584524
AT4G22720	0.0166531	0.584229
AT5G18700	0.0202687	0.583958
AT5G62980	0.0152804	0.582701
AT3G17680	0.0174467	0.580293
AT2G29360	0.0322011	0.578633
AT1G07790	0.00110677	0.578246
AT4G39470	0.0062194	0.576631
AT5G62720	0.00109103	0.575996
AT3G19860	0.00926939	0.575514
AT1G67690	0.0483705	0.57546
AT4G16240	0.00327471	0.575004
AT5G55450	0.00132823	0.574477
AT1G76690	0.00381968	0.574327
AT3G07640	0.0103973	0.574238
AT3G54180	0.0180334	0.573537
AT3G27220	0.0352673	0.57337
AT1G80650	0.0250187	0.572784
AT2G18650	0.031484	0.572355
AT3G45050	0.00492591	0.570462
AT1G01180	0.0419742	0.569472
AT2G27840	0.00352114	0.569059
AT3G51870	0.0362362	0.568425
AT1G73080	0.0111448	0.568097
AT1G02475	0.00268143	0.566828
AT1G05230	0.0442718	0.565677
AT1G09200	0.000658959	0.564811
AT1G08210	0.031985	0.564486
AT5G17230	0.0245199	0.56428
AT2G34200	0.0166151	0.564204
AT4G29590	0.00785865	0.563176
AT4G01935	0.0476698	0.563151
AT2G26580	0.0326945	0.563024
AT3G22425	0.0198458	0.560846
AT5G45950	0.0385898	0.560676
AT3G25900	0.0333903	0.559957
AT4G23180	0.00916843	0.559624
AT2G33490	0.0194588	0.558326
AT1G76650	0.0175699	0.556863
AT5G23310	0.0118564	0.5554
AT5G46580	0.0232416	0.553721
AT3G48330	0.0387	0.553212
AT1G55150	0.0333963	0.553048
AT4G13500	0.00203767	0.552692
AT1G52060	0.0320078	0.55232
AT5G65685	0.0488178	0.55143
AT3G10405	0.012853	0.551239
AT2G35490	0.00154589	0.550701
AT1G76110	0.0161912	0.549324
AT1G02910	0.0357407	0.54831
AT1G03250	0.00928948	0.546588
AT2G46240	0.026956	0.545237
AT2G47240	0.00302068	0.543305
AT2G33255	0.0260224	0.541434
AT4G03210	0.000237746	0.541054
AT3G12700	0.0024654	0.539168
AT3G06350	0.0135423	0.539005
AT5G26000	0.000144385	0.535499
AT3G25760	0.0371394	0.535064
AT1G35140	0.0353471	0.534875
AT2G02860	0.0218238	0.533306
AT1G65390	0.0159963	0.532815
AT1G54850	0.0471671	0.532302
AT4G22490	0.000599251	0.531245
AT3G16730	0.0217869	0.531189
AT3G59630	0.0475927	0.530172
AT4G30580	0.0284633	0.529775
AT1G67940	0.0433371	0.529544
AT3G62030	0.000118873	0.529324
AT4G28250	0.000729523	0.529137
AT5G64620	0.000607393	0.529096
AT2G39930	0.00488683	0.527998
AT2G36990	0.00177604	0.527296
AT4G19170	0.0430375	0.527079
AT2G24020	0.00193237	0.525017
AT1G10030	0.0198154	0.524797
AT5G67280	0.0131276	0.524584
AT1G11850	0.000588938	0.523349
AT1G27385	0.00962872	0.52315
AT4G28180	0.00891657	0.523076
AT1G33970	0.00494491	0.522532
AT5G02260	0.0330608	0.522457
AT3G52570	0.023557	0.522413
AT5G48335	0.00538892	0.521949
AT1G11700	0.0159328	0.521736
AT4G34290	0.00878304	0.521388
AT1G35470	0.00969766	0.521157
AT2G33360	0.0440319	0.520201
AT4G11830	0.00532215	0.519872
AT2G25930	0.00648483	0.519474
AT3G48420	0.04324	0.519052
AT1G72030	0.00667481	0.517477
AT5G01870	0.00967703	0.516784
AT4G13590	0.00181078	0.514796
AT5G35735	0.00453835	0.514767
AT5G66770	0.0126592	0.514431
AT1G11870	0.0307388	0.513997
AT3G51000	0.0403045	0.511998
AT1G07640	0.0415616	0.511129
AT1G29350	0.0155463	0.510755
AT3G17970	0.0186121	0.51006
AT1G06360	0.0224849	0.510001
AT4G27880	0.0313603	0.509631
AT5G08650	0.00588666	0.509212
AT2G38870	0.00113282	0.509031
AT1G55020	0.0145839	0.50861
AT1G71720	0.00293763	0.508431
AT3G50480	0.0205526	0.507356
AT5G09065	0.00443413	0.506405
AT1G44575	0.000368561	0.506027
AT3G45030	0.000621506	0.504081
AT3G23280	0.0361765	0.503445
AT2G41090	0.00426803	0.503327
AT3G01440	0.016328	0.50308
AT5G50950	0.00967921	0.50261
AT2G28605	0.00358736	0.502431
AT1G19020	0.0047419	0.500199
AT5G08260	0.00208707	0.499001
AT4G29510	0.018104	0.497834
AT3G06750	0.00704011	0.497755
AT4G26210	0.0105303	0.496766
AT1G07040	0.0417831	0.495533
AT3G10520	0.00264778	0.494679
AT1G22890	0.00748955	0.494207
AT2G43620	0.000903762	0.491931
AT2G40590	0.033202	0.49091
AT2G16710	0.0132736	0.490851
AT5G23300	0.0441291	0.490688
AT3G21200	0.0123161	0.490253
AT2G22840	0.0311746	0.487342
AT5G48910	0.014445	0.486607
AT3G15680	0.0214053	0.48603
AT3G02550	0.0240194	0.48538
AT3G12080	0.00138305	0.483194
AT1G24020	0.00873039	0.482946
AT3G52155	0.0151848	0.482919
AT3G27180	0.0116843	0.482485
AT4G37450	0.00728654	0.48171
AT1G65486	0.0178559	0.481649
AT4G23600	0.00110188	0.481474
AT5G62210	0.01364	0.481216
AT1G18745	0.0487944	0.480435
AT4G31800	0.00842588	0.479603
AT1G21840	0.0490751	0.479549
AT3G14900	0.00308853	0.478973
AT1G50740	0.00696304	0.478811
AT5G05480	0.0392618	0.478699
AT5G39080	0.0217391	0.478137
AT5G64150	0.0295831	0.478124
AT4G26760	0.0188471	0.477062
AT5G14800	0.00548173	0.476451
AT3G30775	0.000565055	0.476419
AT5G55070	0.0344417	0.475885
AT1G48460	0.0484346	0.475785
AT3G01680	0.0132079	0.47567
AT3G25770	0.000425012	0.474547
AT1G20020	0.000475493	0.474452
AT1G23220	0.0268007	0.47418
AT3G05350	0.0328546	0.474148
AT2G29340	0.0313369	0.473813
AT1G08980	0.00264778	0.473335
AT1G08570	0.00949682	0.472505
AT2G48020	0.0152999	0.472256
AT3G04290	0.00123867	0.472068
AT1G15125	0.0454568	0.470654
AT4G15940	0.0329566	0.46986
AT1G44835	0.037457	0.469131
AT1G52827	0.0185589	0.468749
AT5G16040	0.0420892	0.468578
AT1G67865	0.0176931	0.468298
AT3G15690	0.0372654	0.468125
AT5G55280	0.0117625	0.467522
AT4G39960	0.0174396	0.466898
AT1G25540	0.0471954	0.466476
AT3G18680	0.0260864	0.465874
AT5G51660	0.0297785	0.465569
AT3G11945	0.0113342	0.461848
AT2G16850	0.0319839	0.460007
AT5G10160	0.00441839	0.459353
AT1G55210	0.019176	0.458664
AT4G17740	0.0485464	0.458273
AT4G22740	0.0329469	0.45818
AT3G24180	0.0286153	0.45781
AT4G20960	0.0403821	0.457637
AT3G48110	0.0164354	0.45732
AT5G37600	0.00788145	0.456118
AT3G15030	0.0120089	0.454549
AT4G39970	0.00870379	0.454426
AT4G22517	0.00130598	0.45421
AT4G13220	0.0262932	0.453445
AT5G52520	0.00754655	0.452962
AT4G05150	0.0113993	0.452223
AT4G25630	0.003012	0.451925
AT2G41950	0.0385795	0.450271
AT5G13410	0.018497	0.450223
AT2G22640	0.0191581	0.449995
AT4G27280	0.0118672	0.449969
AT1G02730	0.0106269	0.449887
AT1G76080	0.00116919	0.449764
AT5G07240	0.022334	0.449541
AT2G36230	0.0335944	0.449124
AT1G66820	0.0062422	0.44889
AT3G10690	0.0147587	0.448833
AT4G34190	0.000992238	0.447446
AT2G20585	0.0339261	0.446826
AT4G11850	0.0242963	0.445887
AT5G38420	0.00011236	0.445635
AT5G11200	0.0017945	0.445519
AT2G46630	0.00883027	0.444217
AT5G03040	0.0213983	0.44336
AT1G62780	0.0297183	0.443358
AT5G05270	0.0123596	0.443332
AT3G55430	0.00639201	0.442191
AT1G11860	0.000546057	0.441359
AT1G70310	0.00761114	0.440623
AT1G72175	0.0252863	0.440518
AT5G16290	0.0293134	0.440219
AT3G27060	0.00502633	0.440151
AT3G18230	0.0310215	0.440087
AT1G03160	0.0395994	0.440008
AT4G27620	0.0447484	0.439854
AT3G50790	0.0434788	0.439547
AT1G12900	0.00036639	0.438999
AT3G12570	0.0190512	0.438737
AT2G32440	0.0325501	0.437969
AT2G35260	0.00327634	0.437955
AT1G01970	0.0166428	0.437644
AT4G38225	0.023944	0.437323
AT1G76450	0.0209928	0.436843
AT4G14830	0.0435998	0.436656
AT2G33330	0.0476974	0.436101
AT4G31550	0.0233985	0.436035
AT1G50480	0.00900288	0.435642
AT5G52100	0.0261803	0.435364
AT5G07020	0.00352114	0.435255
AT5G25940	0.0317294	0.435219
AT3G10050	0.0344955	0.435033
AT4G22513	0.00118602	0.434593
AT5G08640	0.0114574	0.4337
AT5G48490	0.0086848	0.433012
AT4G34950	0.00786463	0.43299
AT5G02610	0.00635076	0.432663
AT1G02870	0.0423563	0.432366
AT2G42680	0.00215329	0.431989
AT5G14950	0.0334506	0.431631
AT5G35360	0.00676274	0.431272
AT2G43800	0.0245975	0.431253
AT3G21580	0.0468778	0.43102
AT4G16310	0.0314683	0.430657
AT2G01870	0.0449492	0.429442
AT5G45680	0.0189323	0.429107
AT5G35620	0.0180671	0.428885
AT3G50820	0.00833415	0.428879
AT1G53800	0.00553167	0.428829
AT2G42840	0.00116376	0.428805
AT3G59930	0.0238419	0.427865
AT3G15840	0.0278641	0.42763
AT5G43260	0.0348363	0.42725
AT2G43330	0.0111366	0.426666
AT2G02050	0.0273273	0.426248
AT4G01580	0.0426418	0.425864
AT5G01920	0.0129583	0.425438
AT3G16250	0.0250415	0.423651
AT1G52980	0.00839223	0.422812
AT1G49730	0.0379808	0.422476
AT1G16400	0.0161032	0.421622
AT2G18400	0.0411095	0.420933
AT3G45160	0.00608261	0.418991
AT3G13990	0.0276356	0.418712
AT5G58250	0.00115725	0.417622
AT1G52000	0.0298285	0.416911
AT5G42940	0.0397015	0.416227
AT4G34120	0.0145427	0.415959
AT5G27840	0.0312251	0.415836
AT1G26620	0.0416045	0.415232
AT2G45790	0.0223845	0.414842
AT4G17100	0.0229773	0.414808
AT3G04630	0.0228296	0.414099
AT1G64640	0.0313136	0.413707
AT5G54810	0.00443413	0.412999
AT4G26520	0.0178511	0.411728
AT3G45830	0.0123818	0.411683
AT5G19240	0.00527493	0.411325
AT2G16500	0.0434262	0.411274
AT3G02190	0.00921511	0.410986
AT3G10040	0.0094876	0.410774
AT1G02330	0.0246274	0.409945
AT2G45240	0.0254378	0.409633
AT2G28790	0.00248059	0.409521
AT2G19640	0.0372599	0.409428
AT5G54370	0.0376285	0.409072
AT1G66670	0.00357271	0.409068
AT4G25910	0.0426793	0.408815
AT1G55260	0.0260457	0.408752
AT5G06320	0.0108218	0.408125
AT1G78630	0.00138305	0.407902
AT1G04400	0.00547142	0.407895
AT5G58420	0.00213103	0.406176
AT5G65380	0.0450138	0.405818
AT3G13190	0.0444645	0.405636
AT5G23060	0.00281442	0.405521
AT4G33110	0.0248955	0.405493
AT5G50870	0.00953916	0.405474
AT3G22850	0.0293845	0.404865
AT3G14210	0.00129078	0.404426
AT1G30380	0.000128644	0.404191
AT5G61440	0.02598	0.403682
AT5G19150	0.0474233	0.403577
AT5G25610	0.00115454	0.402402
AT3G16720	0.0374429	0.402348
AT2G28000	0.000927645	0.402249
AT2G46230	0.0208137	0.401726
AT3G22210	0.00743961	0.401288
AT5G05780	0.00912284	0.40102
AT4G24750	0.00147479	0.400795
AT4G18670	0.0215242	0.400794
AT1G21440	0.0200309	0.40073
AT4G02530	0.00615806	0.399808
AT3G10525	0.0291983	0.398015
AT5G40490	0.0269462	0.397162
AT1G16870	0.0374309	0.397114
AT3G15640	0.0226141	0.396295
AT1G80380	0.0067432	0.395982
AT5G27330	0.011459	0.395225
AT4G14500	0.0159567	0.394009
AT5G56860	0.00406286	0.393956
AT1G55675	0.0168816	0.393322
AT2G40840	0.0201205	0.393278
AT1G32080	0.0198616	0.391479
AT1G08260	0.0396494	0.391359
AT1G72550	0.0128258	0.39116
AT5G62300	0.00479564	0.390918
AT5G15880	0.0297107	0.390492
AT4G28025	0.00979536	0.389203
AT5G27520	0.0490843	0.386472
AT4G33680	0.00268414	0.386052
AT5G27560	0.0429251	0.385835
AT3G61070	0.0466374	0.385392
AT2G25510	0.00152961	0.385132
AT4G37925	0.037831	0.384383
AT5G63530	0.00208707	0.384279
AT2G19540	0.0159589	0.384113
AT2G21370	0.0435857	0.38411
AT2G47840	0.041611	0.383866
AT1G67950	0.0381767	0.383679
AT2G03420	0.00387668	0.383642
AT2G21385	0.0113505	0.383286
AT3G29090	0.0393324	0.383011
AT1G09660	0.0254171	0.382967
AT1G03860	0.0179135	0.381704
AT5G42620	0.0385562	0.38084
AT1G53230	0.0234696	0.380581
AT2G43560	0.00326657	0.380343
AT1G48350	0.00121424	0.380131
AT3G63160	0.000731694	0.379597
AT2G20930	0.0312816	0.378488
AT2G28900	0.00413885	0.378468
AT4G29830	0.0355176	0.37823
AT4G02400	0.0173202	0.377952
AT4G38970	0.000731694	0.377645
AT3G08740	0.0389719	0.37736
AT5G16450	0.0294746	0.376196
AT4G21280	0.00055637	0.375847
AT5G11450	0.00662704	0.375276
AT1G15140	0.0237985	0.375043
AT5G46110	0.00352168	0.37489
AT2G42540	0.0127612	0.374071
AT5G42740	0.0282397	0.373802
AT1G69390	0.0360012	0.373275
AT2G03870	0.00774358	0.372743
AT1G30680	0.0414878	0.372482
AT2G20530	0.0254812	0.372462
AT2G29670	0.0267264	0.372029
AT2G33400	0.0259442	0.371229
AT4G01690	0.00636976	0.371128
AT2G37270	0.00219617	0.370658
AT4G29670	0.0163307	0.37047
AT3G11630	0.00303859	0.370363
AT1G78830	0.0114574	0.370236
AT1G03600	0.00403192	0.369151
AT5G11720	0.0366205	0.369051
AT5G14200	0.03605	0.368244
AT2G46650	0.0152038	0.368023
AT1G76520	0.0347511	0.367502
AT1G22450	0.0279634	0.366773
AT5G45040	0.0239565	0.366651
AT1G03130	0.00115454	0.366413
AT1G68580	0.0250003	0.366312
AT2G44650	0.00184063	0.365628
AT5G38720	0.0356174	0.364019
AT2G17800	0.0202209	0.36316
AT2G47380	0.0200765	0.362493
AT5G60530	0.0137806	0.362474
AT3G07390	0.0149129	0.362362
AT3G14110	0.00319709	0.36223
AT3G62750	0.0203083	0.361638
AT4G35630	0.0202057	0.361566
AT5G63550	0.00891657	0.359835
AT1G10960	0.00330239	0.359782
AT5G05610	0.0458883	0.359505
AT2G45970	0.0334728	0.358913
AT3G15520	0.033792	0.357936
AT1G29670	0.00533789	0.357651
AT4G30650	0.00210064	0.357295
AT5G01980	0.0203072	0.356865
AT3G04760	0.0146111	0.356614
AT1G69040	0.0296602	0.353941
AT2G39750	0.0303664	0.353599
AT5G24650	0.0324274	0.353458
AT4G12800	0.000368561	0.353449
AT5G22800	0.0171123	0.352157
AT3G06035	0.0286522	0.351734
AT4G05390	0.0216707	0.351558
AT1G60000	0.0230489	0.351004
AT1G12845	0.0111724	0.350225
AT1G13270	0.0276719	0.349909
AT4G29060	0.000616621	0.348808
AT3G59760	0.0306318	0.34873
AT5G19620	0.0467959	0.348653
AT4G19840	0.034718	0.347119
AT5G07580	0.0294382	0.347097
AT5G08280	0.00263964	0.347055
AT3G20230	0.0431428	0.346985
AT5G18570	0.00704554	0.346624
AT5G66240	0.022232	0.346587
AT4G39040	0.00533572	0.345669
AT5G08410	0.0325419	0.345059
AT1G12430	0.0207708	0.3441
AT2G31040	0.0129599	0.344062
AT3G13470	0.0130739	0.343953
AT3G02445	0.0344298	0.343653
AT1G68590	0.00317158	0.3435
AT1G56450	0.0150849	0.343321
AT5G60340	0.0251414	0.343234
AT3G53190	0.0448613	0.343068
AT1G56580	0.00791673	0.342714
AT5G20630	0.000370189	0.342592
AT5G42530	0.00217337	0.341881
AT1G31230	0.0353064	0.340645
AT2G44870	0.0312392	0.339729
AT3G57520	0.00139174	0.339123
AT4G23800	0.00308745	0.339092
AT1G63940	0.026633	0.338936
AT3G02900	0.0481029	0.338497
AT1G07210	0.0226288	0.338461
AT1G59960	0.021991	0.337728
AT4G02790	0.0396048	0.337074
AT1G01800	0.036455	0.336807
AT1G57720	0.00259513	0.336657
AT4G35850	0.0330543	0.336641
AT4G36850	0.0304972	0.336508
AT1G20950	0.0443098	0.336377
AT3G05730	0.000621506	0.336282
AT3G16140	0.00146502	0.335983
AT2G26530	0.0241139	0.334597
AT5G47190	0.00694132	0.334406
AT4G27750	0.0413098	0.334179
AT5G38410	0.000251859	0.334031
AT4G32260	0.00232318	0.333779
AT5G25780	0.0306074	0.333375
AT5G58330	0.0177984	0.332776
AT4G29030	0.0053938	0.332538
AT4G38550	0.00511372	0.332283
AT2G42130	0.0259133	0.332252
AT4G30760	0.0260848	0.332218
AT1G04640	0.042689	0.331835
AT2G06050	0.0306541	0.331758
AT1G63240	0.0443728	0.33167
AT3G23400	0.00906204	0.331403
AT2G39460	0.00255279	0.331127
AT2G43530	0.0393443	0.329996
AT5G43830	0.0138094	0.329654
AT3G46780	0.00367095	0.329428
AT1G08490	0.0463041	0.328667
AT1G72040	0.0256305	0.328512
AT3G51920	0.0417364	0.328219
AT5G03300	0.00694458	0.327563
AT3G25470	0.0117956	0.327539
AT2G15290	0.00967052	0.32684
AT5G38430	0.00145416	0.325799
AT1G79970	0.0300641	0.324953
AT1G32460	0.00440428	0.323947
AT3G55800	0.00862889	0.323728
AT4G28706	0.0472855	0.323544
AT3G56990	0.0317049	0.322669
AT1G14810	0.00901156	0.321913
AT2G37660	0.00284916	0.321736
AT5G21160	0.0160549	0.32135
AT3G61470	0.000690984	0.320422
AT4G16390	0.0286772	0.32042
AT5G08570	0.0343755	0.319847
AT5G49030	0.0214818	0.31973
AT1G33590	0.0225794	0.319639
AT1G08560	0.0339266	0.317776
AT4G02580	0.0108348	0.317677
AT5G64570	0.00735114	0.317467
AT3G63140	0.00492591	0.317212
AT5G01590	0.011699	0.316515
AT4G18480	0.00383759	0.316043
AT5G26570	0.0497308	0.315784
AT4G36040	0.0167655	0.31568
AT4G26900	0.0438479	0.315663
AT3G19170	0.00752755	0.313668
AT4G09650	0.00891874	0.313572
AT3G14390	0.0401726	0.312896
AT5G28750	0.0261364	0.312766
AT5G11480	0.01421	0.312499
AT1G16740	0.0348868	0.312401
AT1G79700	0.0389752	0.312401
AT2G35410	0.0371905	0.31121
AT3G08920	0.0222472	0.309953
AT2G34640	0.00903707	0.30937
AT5G06290	0.00557944	0.308775
AT3G32930	0.026969	0.308578
AT4G03280	0.000770776	0.308184
AT4G15390	0.0259219	0.30809
AT2G27385	0.0186625	0.307763
AT3G09210	0.0247804	0.30742
AT4G15910	0.0106193	0.306579
AT1G43560	0.0435222	0.306349
AT1G08640	0.0286674	0.306316
AT1G22430	0.0379688	0.30614
AT3G46970	0.0298947	0.305797
AT1G63660	0.0476073	0.305272
AT4G29410	0.00492048	0.304497
AT1G67250	0.0209043	0.304149
AT3G52990	0.03929	0.304123
AT3G18080	0.0213353	0.303696
AT4G14530	0.0311784	0.303585
AT4G22240	0.0298507	0.302514
AT5G42270	0.010907	0.302259
AT5G23080	0.0351745	0.302132
AT3G20470	0.0138441	0.301889
AT5G67500	0.0376529	0.300182
AT3G20670	0.0449129	0.299896
AT5G02940	0.0320388	0.299503
AT4G28660	0.0202551	0.299004
AT1G09130	0.0289377	0.298959
AT2G13360	0.00496119	0.298563
AT3G22110	0.013671	0.298479
AT5G06845	0.0285133	0.298412
AT5G22440	0.0249189	0.296502
AT5G04290	0.038503	0.296202
AT1G19520	0.023849	0.296001
AT4G19006	0.0451751	0.295981
AT2G23350	0.00580904	0.295373
AT5G50920	0.00540683	0.294473
AT3G05727	0.00852847	0.294439
AT5G09920	0.0208772	0.294368
AT1G12410	0.0445307	0.293759
AT4G26670	0.00982305	0.29277
AT5G07030	0.0350062	0.292667
AT3G07568	0.0489291	0.292618
AT1G69200	0.042017	0.292332
AT5G61170	0.00572871	0.291932
AT3G47070	0.00647452	0.291861
AT4G27800	0.0198795	0.291275
AT5G58260	0.0364251	0.289789
AT2G27680	0.0293579	0.289111
AT2G25910	0.0431965	0.288457
AT5G21940	0.0105227	0.287663
AT3G17390	0.0455436	0.286881
AT1G53240	0.0156647	0.284774
AT5G03940	0.0174391	0.283767
AT2G46390	0.0372165	0.28315
AT3G25920	0.0098909	0.282566
AT2G43090	0.0251153	0.280525
AT5G36120	0.0228198	0.280099
AT5G03880	0.0344162	0.279837
AT2G18020	0.00417142	0.279025
AT2G42520	0.0446203	0.278938
AT1G09750	0.00191283	0.278814
AT2G38140	0.0134072	0.277406
AT1G64510	0.0157417	0.276815
AT1G32990	0.010926	0.276329
AT1G18540	0.00488791	0.276085
AT3G56940	0.00303859	0.275173
AT2G35370	0.00979536	0.274787
AT1G04480	0.0219411	0.274676
AT5G24165	0.013894	0.274642
AT3G16290	0.0194197	0.274478
AT3G61870	0.0224665	0.272468
AT5G51750	0.036576	0.272099
AT2G29290	0.0432378	0.271985
AT1G59870	0.0288514	0.271809
AT1G76100	0.0051566	0.271439
AT1G02560	0.0143115	0.270864
AT1G73655	0.0148716	0.269919
AT5G20660	0.0440629	0.269655
AT3G26650	0.00775064	0.269629
AT5G62890	0.0415627	0.269253
AT1G29070	0.00334853	0.268889
AT5G59870	0.0231596	0.268823
AT2G07565	0.0120464	0.268278
AT2G02130	0.0305216	0.267969
AT2G43030	0.00410519	0.267431
AT2G04700	0.0129007	0.267389
AT3G44750	0.0247647	0.266227
AT3G26060	0.0094876	0.266037
AT5G20720	0.005168	0.264701
AT4G01310	0.00848993	0.264693
AT5G54600	0.0087863	0.264204
AT3G08520	0.0135114	0.263725
AT2G10940	0.00328557	0.263605
AT5G12860	0.0324681	0.263562
AT5G07960	0.03546	0.260844
AT3G06680	0.0351935	0.260798
AT3G56910	0.00443956	0.260428
AT5G11070	0.0209016	0.258498
AT1G33040	0.0372784	0.256182
AT3G09390	0.0290116	0.255998
AT5G49910	0.00946806	0.255677
AT4G37930	0.004832	0.254725
AT2G30570	0.00123378	0.25457
AT1G09690	0.00722195	0.253629
AT1G67090	0.000655159	0.250395
AT3G51820	0.0298876	0.249773
AT1G74730	0.00988873	0.248788
AT3G08590	0.0425094	0.248616
AT5G12470	0.0223145	0.248459
AT3G63190	0.0300961	0.244443
AT2G04030	0.0262216	0.242606
AT5G35630	0.00462303	0.241559
AT5G27660	0.0235743	0.241194
AT5G53140	0.045511	0.241028
AT3G27360	0.0411773	0.24096
AT2G40205	0.00506812	0.240876
AT1G08540	0.0374184	0.240811
AT5G47930	0.00857135	0.24074
AT1G04800	0.0134072	0.23936
AT3G02220	0.0456435	0.238245
AT4G14040	0.0208772	0.237655
AT1G35680	0.019759	0.237029
AT3G58610	0.0137594	0.235985
AT1G12090	0.0074293	0.235835
AT1G24360	0.0189019	0.235773
AT3G62550	0.0107941	0.234295
AT4G04640	0.0112398	0.233952
AT4G26370	0.0435222	0.233951
AT5G30510	0.0118113	0.233847
AT1G33810	0.0378722	0.23257
AT2G40510	0.035504	0.232136
AT2G20890	0.0280296	0.231064
AT3G63490	0.0105037	0.231048
AT4G14320	0.0148874	0.230369
AT1G52230	0.00193454	0.230084
AT5G66510	0.0467866	0.228725
AT3G44890	0.0338821	0.228487
AT3G22120	0.00292135	0.227819
AT1G07890	0.00788688	0.225418
AT4G17520	0.0255914	0.225412
AT5G56670	0.0145058	0.224545
AT4G30990	0.0491706	0.223841
AT1G32470	0.0179591	0.223625
AT2G01250	0.00581719	0.223368
AT1G41880	0.0272708	0.222689
AT5G47210	0.00590349	0.221579
AT1G55490	0.0204494	0.221555
AT1G15340	0.0279526	0.217734
AT1G54780	0.0454866	0.217648
AT5G45390	0.0318097	0.216898
AT5G51550	0.0131911	0.215685
AT2G47390	0.0318564	0.215486
AT3G63410	0.0239565	0.214556
AT4G13850	0.0171878	0.214547
AT3G04790	0.0215567	0.214252
AT1G01320	0.0231482	0.212706
AT2G41100	0.048491	0.212239
AT2G06520	0.00203441	0.211842
AT4G31300	0.0397221	0.210965
AT2G33450	0.0294007	0.210612
AT2G05440	0.0393443	0.210297
AT3G12965	0.0225571	0.209598
AT3G52150	0.0309168	0.209197
AT1G74060	0.0218911	0.208504
AT4G24770	0.00910927	0.207024
AT5G22920	0.0184747	0.205263
AT3G01500	0.0220751	0.205219
AT3G16670	0.0236786	0.203546
AT5G64400	0.0347517	0.203411
AT1G79075	0.0262574	0.202839
AT1G30580	0.0456804	0.202598
AT3G11120	0.017603	0.202059
AT1G04270	0.0132856	0.200978
AT3G60770	0.0221354	0.199801
AT3G14930	0.0417131	0.199497
AT3G06700	0.0149737	0.199414
AT3G13120	0.0223172	0.19883
AT3G53890	0.0415084	0.195964
AT5G55660	0.0300277	0.194288
AT2G07732	0.00791456	0.192757
AT1G52400	0.0297232	0.192717
AT2G24090	0.0359203	0.190038
AT4G26630	0.0250773	0.190028
AT3G25520	0.0443771	0.188644
AT2G37220	0.0324578	0.188326
AT4G17600	0.0419123	0.187316
AT4G10340	0.00382022	0.185463
AT1G06680	0.005168	0.183605
AT3G15190	0.0303365	0.18307
AT2G25210	0.0489877	0.177516
AT5G20290	0.024458	0.17725
AT1G26880	0.0483027	0.176669
AT3G52590	0.0436639	0.176146
AT4G02770	0.0146111	0.175761
AT4G20360	0.0224839	0.173638
AT4G33865	0.0332492	0.172689
AT4G27440	0.017451	0.171464
AT3G12780	0.0419313	0.16934
AT1G51400	0.0281165	0.167351
AT5G40450	0.00940183	0.165592
AT3G06355	0.0121403	0.165292
AT4G05180	0.0131526	0.164869
AT5G56710	0.0216593	0.164393
AT1G09340	0.0474233	0.16392
AT3G53460	0.0161955	0.163378
AT2G05520	0.0152999	0.160933
AT4G01150	0.0233854	0.153445
AT4G28080	0.0499745	0.152812
AT1G79040	0.00867014	0.152238
AT5G64040	0.0429767	0.149638
AT3G53730	0.0462655	0.148996
AT2G34480	0.0419074	0.144711
AT2G46820	0.0394757	0.142824
AT1G08380	0.00867991	0.141531
AT1G20340	0.0152163	0.13867
AT1G61520	0.0254454	0.130291
AT1G15820	0.0150752	0.129795
AT3G08940	0.0496407	0.121808
AT4G28750	0.037648	0.118844
AT1G31330	0.0259703	0.104943
AT5G64260	0.0452299	-0.0856448
AT1G62380	0.0221099	-0.102433
AT1G20440	0.0437545	-0.121238
AT3G16400	0.0385882	-0.127735
AT1G70830	0.0456804	-0.136346
AT1G11260	0.0458346	-0.136545
AT3G62290	0.0451946	-0.140731
AT4G02380	0.0374749	-0.140814
AT5G15780	0.0341079	-0.145227
AT4G12730	0.0381203	-0.147158
AT1G70490	0.0411882	-0.148085
AT1G77760	0.0173446	-0.148321
AT1G07590	0.00521359	-0.150091
AT5G41700	0.033589	-0.151073
AT2G45470	0.0314954	-0.158184
AT2G33830	0.0334929	-0.159936
AT1G68560	0.0324931	-0.160452
AT1G27020	0.0488433	-0.161557
AT1G30120	0.0466922	-0.162597
AT1G19770	0.0495017	-0.164103
AT3G07560	0.0486897	-0.165541
AT5G44340	0.0318879	-0.16686
AT4G05320	0.00899745	-0.167576
AT5G62700	0.0466916	-0.168159
AT1G75750	0.0071427	-0.169606
AT1G32230	0.046798	-0.170332
AT5G65670	0.0457103	-0.173065
AT4G12510	0.0289893	-0.173427
AT2G36320	0.0244911	-0.176483
AT1G12110	0.033412	-0.177062
AT4G37260	0.0361396	-0.178866
AT4G32390	0.0492683	-0.179664
AT2G24360	0.046868	-0.180614
AT1G11910	0.0372458	-0.181174
AT1G60940	0.0495175	-0.181467
AT2G15970	0.0282397	-0.181845
AT5G59290	0.0486501	-0.182716
AT2G28720	0.0393997	-0.183557
AT5G20650	0.0425381	-0.183772
AT3G49870	0.0485312	-0.185078
AT3G50370	0.0486278	-0.18641
AT3G61260	0.0254041	-0.187032
AT2G47930	0.0457531	-0.187709
AT3G23050	0.0168062	-0.189334
AT1G58270	0.0470206	-0.190957
AT2G44080	0.032968	-0.190981
AT4G38680	0.0220507	-0.191202
AT2G22660	0.0329887	-0.192228
AT3G10985	0.0284769	-0.193776
AT3G15480	0.0466384	-0.195674
AT2G06025	0.0481746	-0.195749
AT1G52720	0.0435857	-0.19606
AT5G10860	0.0121164	-0.196422
AT1G62480	0.0153303	-0.196632
AT1G70940	0.031199	-0.197408
AT1G68440	0.0164295	-0.19764
AT5G21020	0.0244613	-0.197832
AT1G74460	0.0419932	-0.198894
AT3G51730	0.0311784	-0.198932
AT1G76180	0.00960593	-0.199663
AT2G21620	0.0319883	-0.200061
AT4G21790	0.03118	-0.200322
AT5G09870	0.0425381	-0.200613
AT5G11000	0.0350562	-0.200882
AT1G78040	0.00412636	-0.201752
AT1G17180	0.0282174	-0.202614
AT1G36980	0.0304999	-0.202879
AT3G57650	0.0458009	-0.202983
AT1G48300	0.0253287	-0.203606
AT4G19200	0.0245568	-0.203668
AT5G10430	0.0132595	-0.204109
AT3G22440	0.0304359	-0.204862
AT3G28690	0.023944	-0.205714
AT3G59900	0.0283222	-0.205982
AT2G01530	0.00626717	-0.206112
AT5G65925	0.0462726	-0.207488
AT2G32080	0.0146019	-0.207725
AT2G44310	0.0295831	-0.207957
AT5G05950	0.0312962	-0.208266
AT4G21980	0.0478174	-0.208501
AT5G53300	0.0185513	-0.208648
AT2G30060	0.0388943	-0.209276
AT1G32050	0.0287011	-0.209331
AT4G12390	0.0371351	-0.209809
AT3G16450	0.0224317	-0.210784
AT2G01910	0.0297096	-0.211051
AT5G58950	0.0421272	-0.21127
AT3G46450	0.0478825	-0.211915
AT5G46860	0.0178635	-0.211924
AT1G02500	0.00886989	-0.212176
AT4G39400	0.0314856	-0.212525
AT3G55770	0.012086	-0.212652
AT5G19940	0.0185002	-0.214127
AT3G16240	0.000980296	-0.214173
AT3G28550	0.00486729	-0.214446
AT3G24050	0.0467432	-0.214518
AT2G21060	0.0129333	-0.214765
AT1G34418	0.018447	-0.214827
AT3G03160	0.0418998	-0.215611
AT1G66270	0.0226174	-0.216238
AT1G22882	0.0450144	-0.216695
AT4G21960	0.00159637	-0.216974
AT2G34430	0.00110677	-0.217117
AT3G19820	0.00350377	-0.21715
AT5G57460	0.0240308	-0.217557
AT2G35880	0.0222184	-0.218207
AT2G19460	0.0495278	-0.218243
AT3G49800	0.0434837	-0.218244
AT4G25890	0.016011	-0.21863
AT1G75630	0.0285062	-0.218889
AT1G12440	0.0047761	-0.219134
AT1G64980	0.0358753	-0.219414
AT4G17170	0.00583347	-0.220352
AT5G67385	0.046379	-0.221845
AT2G25520	0.0274195	-0.222096
AT1G72150	0.00320143	-0.22211
AT1G47970	0.0348771	-0.222488
AT5G64090	0.0445194	-0.222962
AT1G49240	0.0159084	-0.223165
AT4G37410	0.0079797	-0.223235
AT5G45470	0.0370765	-0.223308
AT3G19760	0.0154378	-0.223941
AT2G27860	0.00932367	-0.224279
AT5G65630	0.0300749	-0.224623
AT2G16510	0.0220865	-0.224956
AT3G50690	0.0250231	-0.22523
AT2G24550	0.0233903	-0.225312
AT2G11910	0.0153314	-0.22549
AT2G22010	0.0427596	-0.225947
AT4G02440	0.0360859	-0.226229
AT5G11680	0.0324062	-0.226718
AT5G64920	0.028954	-0.227403
AT1G27320	0.0307415	-0.227681
AT1G53580	0.0426657	-0.227922
AT3G18780	0.00547359	-0.227964
AT1G66150	0.0345199	-0.22866
AT3G56410	0.0245991	-0.229186
AT5G17910	0.0424361	-0.229523
AT5G66052	0.0143153	-0.229673
AT3G26935	0.0116539	-0.230322
AT1G32450	0.0134126	-0.230402
AT4G01000	0.030355	-0.230724
AT4G25835	0.0398795	-0.231271
AT5G01350	0.029455	-0.231414
AT5G26260	0.0253819	-0.231746
AT1G69640	0.0414878	-0.232259
AT4G01210	0.0310362	-0.23248
AT3G09270	0.0210899	-0.232715
AT4G33220	0.00948108	-0.232986
AT2G45960	0.0030755	-0.233485
AT3G54290	0.0295343	-0.233596
AT4G03510	0.0321147	-0.233871
AT4G20390	0.0271818	-0.233876
AT4G22820	0.0192786	-0.23412
AT2G34585	0.00938012	-0.234495
AT1G05260	0.010558	-0.235034
AT4G31080	0.0291	-0.235177
AT1G72440	0.0131526	-0.235577
AT4G17940	0.0261792	-0.235757
AT1G23440	0.0394263	-0.236065
AT3G21070	0.0479819	-0.236758
AT2G17350	0.0281708	-0.238293
AT5G37710	0.0401254	-0.239253
AT1G52150	0.0431884	-0.239828
AT5G39950	0.0158991	-0.239927
AT2G43535	0.0209532	-0.239947
AT2G41740	0.0257092	-0.240005
AT1G59580	0.0368919	-0.241045
AT3G12120	0.00203658	-0.241443
AT3G12630	0.0111079	-0.242246
AT2G32450	0.0348955	-0.242758
AT1G14280	0.0489768	-0.242797
AT5G59030	0.00574174	-0.242818
AT4G28240	0.0193014	-0.244029
AT3G55230	0.0266857	-0.244116
AT5G60570	0.0119752	-0.245626
AT2G19480	0.00317592	-0.24572
AT1G51200	0.00699886	-0.245818
AT5G41350	0.0468648	-0.246183
AT2G14890	0.00347012	-0.246227
AT5G65040	0.0415616	-0.246337
AT4G24690	0.00481409	-0.246613
AT1G64390	0.0309504	-0.246763
AT4G29080	0.0338951	-0.248506
AT5G37260	0.0477778	-0.248529
AT5G52060	0.0245899	-0.248751
AT1G06410	0.00728654	-0.248812
AT1G23080	0.0371324	-0.248828
AT3G13510	0.0492433	-0.249723
AT4G36980	0.0149552	-0.250351
AT5G18500	0.0182706	-0.251108
AT2G14878	0.019207	-0.252074
AT4G14160	0.0128703	-0.252162
AT5G43900	0.027457	-0.252837
AT1G15370	0.0454568	-0.252876
AT2G32090	0.0214053	-0.252936
AT5G46890	0.0235711	-0.253469
AT5G63190	0.0052239	-0.253879
AT4G32070	0.0237985	-0.254242
AT1G54460	0.0324877	-0.254491
AT1G76790	0.0147196	-0.255177
AT2G17870	0.0302329	-0.256179
AT3G61440	0.00298486	-0.256518
AT2G47900	0.00903707	-0.25724
AT4G32460	0.0319025	-0.257423
AT3G14205	0.0155273	-0.257796
AT2G01710	0.0427384	-0.258385
AT4G38250	0.00904847	-0.258519
AT4G15610	0.0129887	-0.258619
AT5G53440	0.021389	-0.258994
AT3G14270	0.0416973	-0.259093
AT4G23670	0.0011274	-0.259365
AT5G25280	0.00598817	-0.259458
AT4G27410	0.00864789	-0.260031
AT2G04800	0.0234332	-0.260246
AT3G60130	0.0272068	-0.260449
AT1G07310	0.00595343	-0.261321
AT1G42990	0.0182392	-0.261658
AT3G17210	0.00504967	-0.26224
AT5G09440	0.00524127	-0.262277
AT2G36100	0.00906638	-0.262345
AT1G72700	0.0376567	-0.262637
AT3G59090	0.033951	-0.263842
AT5G55960	0.0134495	-0.263899
AT3G49790	0.0129599	-0.264253
AT2G41475	0.0109488	-0.264835
AT5G50210	0.0483743	-0.264984
AT1G44170	0.0216452	-0.265079
AT5G44030	0.0359496	-0.265237
AT5G01090	0.0138441	-0.265905
AT4G02480	0.00628942	-0.267383
AT1G64720	0.00210064	-0.267656
AT1G21110	0.0270976	-0.267659
AT5G23340	0.0289453	-0.268527
AT4G27300	0.0123161	-0.269468
AT1G48110	0.0377088	-0.270245
AT3G25717	0.0317587	-0.27049
AT2G17705	0.0225957	-0.270782
AT2G22080	0.0283135	-0.271135
AT3G49880	0.0246127	-0.271685
AT5G48180	0.00127178	-0.271998
AT1G01650	0.0293438	-0.272049
AT1G76460	0.0142018	-0.272278
AT1G22910	0.0269473	-0.272788
AT1G06080	0.0242724	-0.273068
AT1G64550	0.00960593	-0.273317
AT3G54080	0.0190642	-0.27369
AT1G69160	0.037261	-0.275008
AT1G58100	0.0159361	-0.275135
AT5G17300	0.0424035	-0.275172
AT2G18160	0.00144493	-0.275535
AT2G36120	0.00136026	-0.275684
AT4G35060	0.0372985	-0.276584
AT5G25590	0.0384997	-0.277336
AT5G60490	0.0419356	-0.278489
AT1G01060	0.0219568	-0.278612
AT2G18280	0.024946	-0.278874
AT1G24450	0.0453498	-0.279341
AT2G36220	0.0149579	-0.279421
AT5G23450	0.0259616	-0.280186
AT4G12080	0.0293139	-0.281692
AT3G48530	0.00575368	-0.282017
AT2G28670	0.00544102	-0.282109
AT3G15950	0.00248277	-0.282718
AT3G26100	0.0455963	-0.282733
AT5G19480	0.0283379	-0.283002
AT4G30960	0.00169896	-0.283031
AT4G31910	0.0111035	-0.283058
AT2G45180	0.000225805	-0.28363
AT4G12545	0.00780112	-0.2842
AT5G55860	0.0483586	-0.284294
AT5G25890	0.0243185	-0.284791
AT1G27210	0.0199696	-0.286008
AT5G57760	0.0131075	-0.286235
AT4G40040	0.000685556	-0.286854
AT3G54860	0.0207708	-0.286907
AT3G45240	0.0308571	-0.28723
AT5G02840	0.0142328	-0.287936
AT5G47720	0.0259507	-0.287996
AT1G68840	0.00163926	-0.288497
AT3G13040	0.0157217	-0.288626
AT4G17970	0.0400413	-0.289756
AT2G45820	0.00131412	-0.28995
AT1G53560	0.0124909	-0.289971
AT3G55520	0.0200239	-0.290771
AT2G33310	0.0099023	-0.290776
AT1G17340	0.0365673	-0.290785
AT1G30700	0.0475927	-0.291254
AT5G35200	0.00444987	-0.291588
AT3G05670	0.00757206	-0.291762
AT5G17380	0.0421929	-0.291804
AT3G24120	0.0223753	-0.291944
AT2G18300	0.00781035	-0.292104
AT3G48390	0.0470168	-0.29232
AT4G35300	0.0353824	-0.292411
AT1G70300	0.0115649	-0.292559
AT3G16270	0.0250242	-0.292834
AT2G07806	0.0496716	-0.293829
AT1G32630	0.0402318	-0.294095
AT5G67560	0.00837106	-0.294324
AT4G21450	0.0148526	-0.294637
AT3G16470	0.00369538	-0.295363
AT1G04300	0.0177761	-0.29544
AT3G61460	0.00627151	-0.295924
AT1G08990	0.0370955	-0.295925
AT5G23860	0.00412636	-0.296291
AT1G69850	0.00347935	-0.296495
AT1G14200	0.0143125	-0.296626
AT1G05010	0.00130598	-0.296718
AT5G03760	0.00110677	-0.296786
AT5G25270	0.0442518	-0.296888
AT1G14920	0.0110096	-0.297046
AT3G54690	0.0235684	-0.297416
AT1G33240	0.00436574	-0.297692
AT1G29785	0.0323867	-0.297948
AT5G45820	0.0270559	-0.298283
AT4G20820	0.0242621	-0.298364
AT5G19230	0.00821907	-0.299201
AT1G17745	0.0047609	-0.299385
AT1G05940	0.0146491	-0.300194
AT1G10720	0.0122781	-0.300349
AT5G63030	0.0133892	-0.300892
AT3G24020	0.0203116	-0.300893
AT2G03890	0.00520599	-0.301014
AT4G26080	0.0233762	-0.302352
AT4G33740	0.00363947	-0.302691
AT3G48100	0.0466325	-0.303103
AT2G22430	0.00328177	-0.303378
AT4G30670	0.00268143	-0.303419
AT4G36890	0.00417142	-0.303698
AT2G01260	0.0357477	-0.303738
AT2G02230	0.0255442	-0.303933
AT2G43610	0.00988655	-0.304013
AT3G22620	0.00449492	-0.304375
AT2G36090	0.0153634	-0.304847
AT1G08340	0.0402584	-0.305776
AT3G27430	0.0323552	-0.305914
AT4G02600	0.0484693	-0.30618
AT4G00820	0.0441654	-0.306655
AT5G57070	0.0223655	-0.306909
AT1G62570	0.0269847	-0.306985
AT3G22270	0.0176263	-0.307073
AT4G38690	0.00167779	-0.30722
AT1G64090	0.0124659	-0.307597
AT5G40510	0.0234853	-0.308212
AT2G22170	0.00062422	-0.308831
AT2G07180	0.0190029	-0.309365
AT4G38860	0.0254768	-0.309806
AT5G18850	0.0300423	-0.309812
AT4G00670	0.0448613	-0.30983
AT4G29270	0.012162	-0.31015
AT5G61340	0.038262	-0.310848
AT2G47000	0.0119481	-0.311331
AT1G76490	0.000929816	-0.311891
AT5G18120	0.022556	-0.311901
AT5G66390	0.0159301	-0.311924
AT1G20900	0.0158112	-0.311934
AT5G03240	0.000610107	-0.313208
AT5G24580	0.0484823	-0.31323
AT5G54640	0.0168165	-0.31395
AT1G61180	0.0273213	-0.314132
AT5G60580	0.0395951	-0.314198
AT1G06060	0.00922163	-0.314222
AT1G49032	0.0101314	-0.314229
AT5G36910	0.00523639	-0.314387
AT1G52420	0.0388444	-0.314492
AT1G52190	0.00204473	-0.315151
AT1G04250	0.00193128	-0.315381
AT5G08139	0.0318678	-0.316698
AT5G03150	0.0351989	-0.316862
AT5G44610	0.0052239	-0.317125
AT5G01075	0.0307594	-0.317178
AT3G63210	0.0100434	-0.318142
AT1G70880	0.0239717	-0.318273
AT3G50660	0.0316175	-0.319344
AT1G33390	0.0412425	-0.319599
AT2G46620	0.0303664	-0.319938
AT3G50650	0.0079797	-0.320867
AT2G31585	0.012086	-0.321536
AT2G25290	0.0402899	-0.321829
AT2G34730	0.0223693	-0.321832
AT3G10910	0.0199066	-0.32218
AT3G11490	0.00768984	-0.322417
AT4G11190	0.00302665	-0.322615
AT3G09085	0.0406324	-0.322798
AT3G26520	0.000102589	-0.323186
AT4G02715	0.007045	-0.323448
AT2G26640	0.017134	-0.323494
AT2G28570	0.0191999	-0.324169
AT5G10625	0.045491	-0.324465
AT4G38940	0.0371943	-0.324846
AT4G35750	0.000510232	-0.324982
AT3G16640	0.000185095	-0.325081
AT1G62970	0.0324877	-0.325241
AT2G30520	0.00182706	-0.326113
AT4G15415	0.0436932	-0.327303
AT3G28040	0.00804918	-0.327828
AT3G53100	0.02962	-0.327869
AT4G36210	0.0427265	-0.328244
AT5G56530	0.0213217	-0.328676
AT1G23900	0.0439717	-0.328942
AT1G01040	0.0228872	-0.33009
AT2G02870	0.0442588	-0.330133
AT1G28660	0.0057971	-0.330509
AT1G62510	0.00130109	-0.330555
AT1G78110	0.00963741	-0.330632
AT3G02040	0.0201922	-0.33086
AT1G23880	0.0143809	-0.331754
AT3G24100	0.00109917	-0.332543
AT2G34690	0.0199528	-0.332641
AT3G04060	0.0240031	-0.332805
AT5G19140	0.000468979	-0.332846
AT5G22730	0.034509	-0.332852
AT5G49580	0.0216387	-0.332952
AT2G38410	0.00966401	-0.334517
AT3G16430	0.00217934	-0.334725
AT1G45145	0.00207892	-0.334735
AT5G46910	0.0431043	-0.335086
AT2G22510	0.00424524	-0.335762
AT2G17710	0.00391413	-0.336225
AT2G02070	0.0261358	-0.336233
AT3G48115	0.00363947	-0.336623
AT5G20110	0.0284546	-0.336892
AT2G41620	0.0293302	-0.337453
AT4G24100	0.0200228	-0.338453
AT1G78700	0.0291858	-0.338842
AT4G24840	0.0312962	-0.338874
AT5G14880	0.0199327	-0.339564
AT3G25640	0.0458617	-0.340189
AT5G23190	0.040926	-0.340249
AT5G47370	0.00286435	-0.340414
AT2G46680	0.0131526	-0.341456
AT3G19390	0.0212034	-0.341458
AT5G04860	0.0426689	-0.341894
AT1G55160	0.00884221	-0.342837
AT5G26240	0.0443457	-0.343049
AT1G66280	0.00122293	-0.343157
AT1G56280	0.000411442	-0.343337
AT3G28200	0.00236769	-0.344581
AT1G56010	0.0253303	-0.344623
AT3G49845	0.0359078	-0.344811
AT5G12250	0.000319709	-0.344824
AT1G18330	0.049505	-0.345051
AT3G02400	0.0407094	-0.345359
AT4G13530	0.00331759	-0.345499
AT1G06780	0.020063	-0.345867
AT4G35160	0.00245345	-0.345961
AT5G13580	0.0371422	-0.346298
AT5G35190	0.00813385	-0.346446
AT5G48412	0.00122401	-0.347621
AT2G27980	0.0298795	-0.348139
AT5G20960	0.00125875	-0.348573
AT2G19580	0.0438854	-0.348847
AT3G46220	0.0396385	-0.349153
AT1G71090	0.0163719	-0.349324
AT1G30870	0.0403262	-0.349605
AT5G51280	0.0177403	-0.349644
AT3G61890	0.0294605	-0.350153
AT3G06390	0.00632036	-0.350529
AT4G12550	0.000857624	-0.35181
AT2G15880	0.00393421	-0.353443
AT1G31710	0.00275851	-0.354706
AT5G22580	0.000734408	-0.35579
AT2G35738	0.037388	-0.356074
AT4G08580	0.00905879	-0.356332
AT4G25710	0.0300282	-0.357605
AT3G11420	0.0127178	-0.358393
AT4G02050	0.0167231	-0.358913
AT2G20320	0.0287906	-0.359441
AT4G09980	0.0235222	-0.359533
AT5G06300	0.031382	-0.361018
AT5G22310	0.0178473	-0.361089
AT4G13860	0.00277968	-0.361241
AT1G18880	0.00757206	-0.361445
AT3G26460	0.0256804	-0.361822
AT2G39280	0.0413489	-0.36276
AT1G05060	0.0428817	-0.362812
AT1G64200	0.00156869	-0.362833
AT3G04350	0.00784508	-0.3635
AT1G28670	0.00861857	-0.363716
AT4G22780	0.003513	-0.364637
AT3G45300	0.0124719	-0.364641
AT3G08510	0.000489605	-0.365656
AT4G22920	0.0208517	-0.366421
AT1G23980	0.033247	-0.367932
AT4G14990	0.00614612	-0.368644
AT1G75540	0.00103349	-0.368755
AT4G06634	0.0189974	-0.369038
AT4G34760	0.0178055	-0.369199
AT2G34490	0.00164794	-0.369307
AT2G02390	0.00276556	-0.369854
AT5G11090	0.00108451	-0.370833
AT3G53440	0.0193226	-0.372344
AT4G40060	0.00354557	-0.372638
AT2G39570	0.00110894	-0.373097
AT2G02220	0.0215947	-0.373292
AT4G11220	0.00408511	-0.373303
AT3G66654	0.048377	-0.373585
AT1G13420	0.00964881	-0.374448
AT2G40940	0.00705314	-0.37454
AT5G12400	0.00463497	-0.374888
AT4G28980	0.0251153	-0.375272
AT2G29660	0.0124138	-0.376162
AT1G70890	0.000251859	-0.376459
AT1G60960	0.0409228	-0.37677
AT4G20380	0.0180579	-0.376911
AT4G38080	0.000836997	-0.377103
AT2G42430	0.0465483	-0.378406
AT3G17310	0.0497167	-0.379278
AT5G59450	0.00781035	-0.379514
AT2G05320	0.0250231	-0.380176
AT5G39380	0.0372963	-0.380188
AT3G12920	0.0043614	-0.380478
AT3G61130	0.0096005	-0.380542
AT5G44550	0.000822342	-0.380764
AT3G42150	0.00282799	-0.381105
AT4G23050	0.0274011	-0.381499
AT5G13110	0.0483586	-0.382534
AT3G04930	0.029581	-0.38264
AT1G14860	0.0373191	-0.383776
AT3G55530	0.0402497	-0.385121
AT1G49320	0.028579	-0.385225
AT3G52480	0.0452646	-0.385482
AT4G33880	0.0476182	-0.385635
AT3G09220	0.00150138	-0.385709
AT2G41312	0.00962275	-0.385711
AT5G12050	0.00286653	-0.385782
AT4G12110	0.0055827	-0.386252
AT5G44910	0.00465668	-0.386654
AT2G23540	0.00208707	-0.387656
AT3G55470	0.0240031	-0.387924
AT1G11160	0.023944	-0.38797
AT3G16770	0.000185095	-0.389068
AT1G32700	0.00104869	-0.389184
AT1G17190	0.000952071	-0.391227
AT3G04890	0.0410699	-0.392326
AT3G50300	0.0263095	-0.392921
AT1G34510	0.0352065	-0.39314
AT1G22230	0.00693752	-0.393228
AT2G44300	0.0139038	-0.393705
AT2G19110	0.00191663	-0.394156
AT3G16350	0.018554	-0.394367
AT1G09730	0.0277859	-0.394837
AT5G10550	0.0412848	-0.395308
AT1G04660	0.0217706	-0.396113
AT4G20340	0.0431775	-0.396194
AT4G37730	0.0348917	-0.396891
AT5G42250	0.0245085	-0.396963
AT5G52310	0.001636	-0.397345
AT2G41660	0.00731748	-0.397477
AT4G06744	0.00588666	-0.398072
AT1G73330	0.000103132	-0.399026
AT2G33770	0.00170928	-0.399254
AT2G37650	0.0215095	-0.400243
AT3G47295	0.0377501	-0.400555
AT3G15590	0.0149009	-0.400776
AT5G16720	0.00573631	-0.400979
AT3G14200	0.0226277	-0.401975
AT3G55005	0.0448543	-0.402007
AT2G28910	0.000158498	-0.402165
AT5G41370	0.020843	-0.402368
AT4G01480	0.00115291	-0.402534
AT2G37330	0.0463969	-0.402537
AT2G01520	0.000123758	-0.40372
AT1G48760	0.00926071	-0.403843
AT5G44370	0.0355637	-0.404201
AT2G05510	0.00460946	-0.405856
AT3G62070	0.0218851	-0.406146
AT5G37990	0.00358845	-0.40628
AT4G23680	0.000568854	-0.406489
AT3G20860	0.0436954	-0.406688
AT5G05130	0.0488178	-0.40712
AT5G58920	0.0094876	-0.407797
AT5G02760	0.00464148	-0.407965
AT1G70230	0.0144873	-0.410124
AT3G08780	0.0241817	-0.411191
AT1G74210	0.048941	-0.411829
AT5G39660	0.00213266	-0.411876
AT2G39360	0.00217717	-0.412058
AT5G19151	0.0406622	-0.412449
AT3G12990	0.0337035	-0.413634
AT4G11630	0.0385849	-0.414982
AT3G10380	0.0438978	-0.415578
AT5G24880	0.0166363	-0.417021
AT5G65495	0.00266515	-0.417236
AT5G15850	0.00645932	-0.417526
AT3G20340	0.030102	-0.418463
AT4G12040	0.00104163	-0.419416
AT4G30270	0.000451609	-0.419653
AT4G30410	0.0138251	-0.420081
AT4G23440	0.0109694	-0.420115
AT5G49880	0.00615969	-0.420193
AT4G17880	0.00292732	-0.420446
AT2G40610	0.00508658	-0.421075
AT3G54140	0.000658959	-0.42152
AT1G26940	0.0164821	-0.421612
AT3G16460	9.28188e-05	-0.422408
AT3G58850	0.00940889	-0.422473
AT1G27670	0.0348619	-0.423009
AT5G57685	0.000634533	-0.423073
AT1G29430	0.0322901	-0.423171
AT1G77680	0.00997775	-0.4233
AT3G59690	0.003494	-0.423517
AT5G63590	0.0193834	-0.426136
AT2G05940	0.0263703	-0.426162
AT5G16480	0.0196043	-0.426818
AT5G10770	0.00172447	-0.428155
AT1G61100	0.000845139	-0.428359
AT5G39610	0.0014927	-0.430081
AT2G15220	0.0182115	-0.430091
AT5G15180	0.006449	-0.430673
AT2G21560	0.00476958	-0.431304
AT3G12580	0.00274277	-0.431953
AT3G14810	0.00844162	-0.432429
AT2G17500	0.00118493	-0.432965
AT1G80050	0.0293758	-0.433385
AT5G18080	0.0297709	-0.43544
AT5G23830	0.00189111	-0.435877
AT3G48410	0.0334343	-0.436203
AT2G39310	0.00036639	-0.437269
AT2G07675	0.00175107	-0.439486
AT4G36630	0.0156804	-0.440558
AT5G06530	0.0046404	-0.441462
AT1G29260	0.00112088	-0.442906
AT4G33890	0.0488574	-0.443221
AT1G13960	0.00696738	-0.443298
AT4G28040	0.0175661	-0.443801
AT3G16390	0.0342642	-0.444776
AT1G09460	0.0397053	-0.444828
AT5G08240	0.00353634	-0.445011
AT5G14230	0.01014	-0.446283
AT5G66160	0.00289095	-0.446858
AT1G77530	0.0265038	-0.447042
AT5G64550	0.0425528	-0.447101
AT5G60300	0.0456087	-0.448587
AT4G11320	4.83092e-05	-0.450394
AT5G48010	0.000398415	-0.450464
AT2G20310	0.0363269	-0.454614
AT1G50560	0.0247723	-0.454769
AT5G66170	0.00761114	-0.455701
AT1G72300	0.0228513	-0.456642
AT3G05700	0.0487266	-0.458975
AT1G10220	0.0479634	-0.459371
AT3G59680	0.0248206	-0.460062
AT1G32730	0.0389719	-0.460545
AT5G18030	0.00902242	-0.460913
AT5G42500	0.0224849	-0.461192
AT2G38480	0.00291104	-0.461707
AT1G28070	0.0337497	-0.462731
AT5G59960	0.0051338	-0.463876
AT3G52060	0.000123758	-0.46455
AT4G17730	0.000316452	-0.465051
AT4G09890	0.000313738	-0.466827
AT1G69800	0.0411616	-0.467335
AT4G34970	0.0238376	-0.470628
AT1G14190	0.0420762	-0.473453
AT3G48340	0.000929816	-0.473531
AT1G26210	0.036506	-0.473838
AT5G50335	0.0076741	-0.474077
AT3G60300	0.00086088	-0.4741
AT5G59050	0.0462037	-0.474472
AT3G06290	0.00670521	-0.474758
AT1G55240	0.0122494	-0.475018
AT3G29370	0.00197145	-0.4753
AT4G13580	0.00219617	-0.476022
AT2G38800	0.00036259	-0.477316
AT2G07671	0.00216794	-0.477517
AT5G64430	0.030767	-0.483189
AT3G15540	0.0197661	-0.484282
AT1G73370	0.0126896	-0.486058
AT2G32120	0.0157428	-0.486113
AT3G27150	0.0296054	-0.486153
AT5G24780	0.00486023	-0.486408
AT5G51670	0.00112197	-0.486968
AT1G10130	0.00293818	-0.487231
AT2G47360	0.00971557	-0.487354
AT5G24740	0.00502035	-0.488567
AT1G61820	0.0307539	-0.489328
AT1G78265	0.014553	-0.490002
AT1G31150	0.0107588	-0.491111
AT5G47540	0.000369647	-0.49177
AT4G38825	0.00881615	-0.492028
AT5G59530	0.0402882	-0.494565
AT3G11550	0.00381968	-0.494679
AT2G40700	0.0160196	-0.495116
AT4G11290	0.00317049	-0.495165
AT3G12710	0.000597623	-0.495392
AT5G18840	0.0488172	-0.497184
AT3G06540	0.0426689	-0.49739
AT3G11690	0.00036259	-0.497477
AT4G17680	0.0204223	-0.497569
AT4G28890	0.0130223	-0.499281
AT5G42580	0.00151984	-0.501883
AT1G12460	0.0348635	-0.502085
AT2G35945	0.00441839	-0.502975
AT4G35510	0.0110612	-0.503141
AT2G19572	0.0207132	-0.504031
AT2G36840	0.040362	-0.505103
AT3G47080	0.0288992	-0.505159
AT1G69252	0.000340878	-0.505583
AT5G23220	0.014331	-0.50612
AT5G16600	0.00458123	-0.506179
AT3G03470	0.0113315	-0.506273
AT3G14560	0.00128969	-0.506673
AT5G14940	0.0354329	-0.507629
AT4G35720	0.00858546	-0.507703
AT3G03690	0.0478511	-0.508403
AT5G13240	0.00107094	-0.508556
AT1G69325	0.00586984	-0.509038
AT3G58550	0.00150247	-0.50918
AT1G70140	0.005409	-0.510565
AT2G30210	0.00647343	-0.5112
AT1G18870	0.00306628	-0.511221
AT4G16780	0.00322694	-0.511832
AT1G73150	0.0264593	-0.512421
AT3G23180	0.02825	-0.512635
AT4G33550	0.00347338	-0.51355
AT3G11210	0.0106546	-0.513956
AT1G69690	0.0193807	-0.515209
AT3G03820	0.038466	-0.516152
AT5G42590	0.00180264	-0.516585
AT1G69260	0.0460376	-0.517473
AT1G19530	0.0202725	-0.5177
AT4G11210	0.000354448	-0.518652
AT5G10060	0.00844814	-0.519177
AT3G12550	0.00125604	-0.519469
AT4G23870	0.000869565	-0.521094
AT4G04885	0.0275786	-0.522046
AT5G54860	0.0329903	-0.522763
AT4G27540	0.034845	-0.524027
AT5G02540	0.00395701	-0.524748
AT3G14770	0.00755306	-0.527857
AT3G26760	0.00223796	-0.528706
AT2G47140	0.0401145	-0.528711
AT2G38750	0.00154969	-0.53
AT3G05937	0.0114775	-0.530874
AT3G52710	0.0136205	-0.531828
AT3G53230	0.0094724	-0.531999
AT4G38170	0.0492254	-0.532857
AT4G33920	0.00300711	-0.534464
AT1G14790	0.0249976	-0.534937
AT3G52905	0.0342485	-0.536692
AT1G12880	0.040368	-0.536707
AT3G23030	6.13364e-05	-0.537207
AT3G42800	0.0287581	-0.537425
AT1G31280	0.0158595	-0.543261
AT5G57150	0.00629105	-0.543858
AT4G35440	0.0352348	-0.544014
AT5G50760	0.00213483	-0.544836
AT3G09922	0.00960756	-0.545328
AT3G60080	0.0172876	-0.545657
AT1G10040	0.0219476	-0.546155
AT5G20470	0.00704011	-0.546525
AT5G44440	0.00154589	-0.546799
AT3G49160	0.00454866	-0.549261
AT1G05180	0.00978505	-0.550995
AT5G52560	0.0321918	-0.551124
AT5G47990	0.000185095	-0.551468
[truncated: 366 more rows]

## Sheet: bes1D_BRZ0_vs_WT_BRZ0
Supplemental Data. Wang et al. (2021). Plant Cell.
Supplemental Data Set S1. Genes regulated by BAF1, BES1-D and BRZ. "bes1D_BRZ0 vs WT_BRZ0"
GeneID	p-value	log2FC
AT3G46400	0.00343861	8.16271
AT1G22680	0.0293269	7.78791
AT1G35183	0.0265066	7.76563
AT4G04030	0.0265066	7.65349
AT2G07750	0.000400535	7.50469
AT2G34360	0.0267486	7.39401
AT1G19565	0.00026108	7.32232
AT2G29370	0.00622326	7.30999
AT1G64235	0.000400535	7.29849
AT1G24590	0.0146434	7.2401
AT1G29041	0.015547	7.23412
AT1G27570	0.00354814	7.18705
AT1G48355	0.0184997	7.15627
AT5G11360	0.0129407	7.14488
AT3G19350	0.00255222	7.09219
AT4G09780	0.0371415	7.07349
AT3G06160	0.000891493	7.05348
AT5G57880	0.0103362	7.02394
AT1G32850	0.0146434	6.97242
AT1G73140	0.00881941	6.95376
AT1G19090	0.00909386	6.90564
AT4G25860	0.00240448	6.81074
AT1G32950	0.00881941	6.78018
AT1G73910	0.0235067	6.73024
AT2G27880	0.0151745	6.69364
AT5G60310	0.00829343	6.5936
AT1G05400	0.0191607	6.57529
AT1G03710	0.010028	6.54989
AT5G54700	0.000219689	6.47837
AT1G62690	0.015547	6.44265
AT4G31354	0.0151745	6.23873
AT1G27580	0	6.10427
AT1G29830	0.015547	6.09917
AT3G28770	0.00646014	6.06753
AT2G44000	0.0235067	6.03597
AT3G29430	0.00646014	5.61857
AT1G06103	0	5.5014
AT2G21030	0.0109004	5.41159
AT1G15385	0.015547	5.28389
AT1G63870	8.78757e-05	4.67359
AT5G46500	0.00316161	4.52296
AT2G28085	7.76872e-05	4.45451
AT1G53480	0	4.43396
AT5G17150	0.00849783	4.21697
AT5G01490	0.010028	4.0813
AT2G36255	0.00665881	4.04558
AT1G67260	0.00803872	4.00743
AT1G21240	0.000161105	3.99932
AT4G09170	0.0124242	3.92469
AT3G05170	0	3.84558
AT3G57210	0.00325267	3.84149
AT3G05858	0.0174382	3.79219
AT4G02140	0.00580107	3.68518
AT5G61490	0.0309883	3.65562
AT1G47400	0.0030489	3.57271
AT4G28460	0.0229636	3.55313
AT1G65870	0.0352038	3.50834
AT2G07721	0.00914226	3.4906
AT5G00750	0.00202815	3.41194
AT1G26530	0	3.36699
AT4G36105	0.0205432	3.34011
AT3G21080	0.0189187	3.29132
AT1G06273	0	3.27514
AT5G39420	0.0162551	3.27383
AT4G12890	0.041457	3.2539
AT4G16920	0	3.25281
AT1G53490	0.000600484	3.24247
AT5G24200	0.0183138	3.23522
AT2G36590	0.00198357	3.14824
AT4G20235	0.00952178	3.1174
AT1G54773	0.0252127	3.11001
AT1G08290	0.0183138	3.03031
AT1G19550	0.0229636	2.98666
AT2G17850	0.041457	2.97555
AT1G49940	0.0306381	2.96132
AT1G27940	0.0159418	2.91666
AT5G01935	0.023806	2.87836
AT2G44735	0.00819536	2.87418
AT1G31850	0	2.8565
AT2G47050	0.0108393	2.85562
AT2G31082	0.00803744	2.83039
AT2G35035	0.00761207	2.78658
AT5G37450	0.0264149	2.77843
AT5G45850	0.0106654	2.7724
AT1G31690	0.000646969	2.74263
AT1G58420	0.000380158	2.69292
AT1G02800	0.00434348	2.66093
AT1G29180	0.00333291	2.62039
AT5G37940	0.000535532	2.60953
AT5G07720	0.00951859	2.60282
AT1G20490	0.00264582	2.56939
AT3G49055	0.0443925	2.55575
AT4G24010	0.00235736	2.55058
AT1G35910	0.0392677	2.53713
AT1G04880	0.0399191	2.52035
AT5G54790	0.0399191	2.51835
AT2G03020	0.0177229	2.48578
AT1G28610	0	2.48081
AT3G08660	0.00239939	2.47158
AT1G04625	0.0320231	2.46285
AT1G06573	0.000183393	2.46135
AT1G35240	0.00756431	2.42129
AT1G31200	0.00200777	2.41504
AT3G19020	0.042514	2.40722
AT1G50590	0.00692308	2.40611
AT1G21120	0	2.40553
AT1G09423	0.0269142	2.40355
AT2G14610	0.0448211	2.39972
AT2G14560	6.68619e-05	2.39409
AT4G18270	0.00843416	2.37121
AT3G59550	0.00100739	2.34184
AT1G12805	0.00233889	2.33734
AT2G35640	0.0259456	2.31098
AT3G15720	0.00245543	2.29287
AT3G55910	0.0196466	2.29214
AT5G60260	0.00913971	2.27054
AT2G32140	0.0461933	2.24437
AT1G30545	0.000655247	2.23468
AT5G20810	0.047698	2.2315
AT2G34080	0.0125458	2.23036
AT2G07627	0.0381992	2.22245
AT4G23250	0.00247389	2.19804
AT4G11530	0.00082272	2.17127
AT4G15215	0.005689	2.16949
AT1G05700	0.0135488	2.15315
AT5G65800	0.0104642	2.14795
AT3G26125	0.0232317	2.13307
AT2G35343	0.0353133	2.12958
AT1G35515	0.0132864	2.11497
AT1G64940	0.000658431	2.10784
AT5G37247	0.0122109	2.0959
AT1G07693	0.0460806	2.0876
AT2G38160	0.0156304	2.0856
AT1G23935	0	2.06896
AT5G08275	0.00880094	2.0652
AT2G07763	0.00884743	2.05048
AT4G10020	0.00534386	2.04951
AT2G19410	0.0118008	2.04139
AT2G15042	0.015987	2.03686
AT3G17710	0.0328623	2.03346
AT3G04300	0.000506877	2.03283
AT2G02930	0.0316149	2.02353
AT3G51360	0.00811004	2.01534
AT3G24780	0.012011	2.00959
AT4G26260	0.031811	2.00807
AT5G06565	0.0201987	1.99717
AT2G35658	0.00627292	1.98383
AT5G06155	0.0220804	1.98341
AT1G56250	0.011734	1.98017
AT5G46350	0.0057635	1.97499
AT5G02065	0.0149363	1.96467
AT4G35640	0.0085475	1.93902
AT5G64770	0	1.93765
AT2G22810	0.000593479	1.92137
AT1G08080	0.000194855	1.90239
AT4G18250	0.000133087	1.89613
AT2G36750	0.0287207	1.89238
AT4G29230	0.00117932	1.88501
AT1G26250	0	1.88356
AT1G23010	0.0087379	1.88046
AT3G55700	0.0415576	1.87552
AT5G49780	0.011734	1.87085
AT5G34780	0.0427471	1.86538
AT1G65620	0.0109195	1.82896
AT2G26480	0.0237506	1.81436
AT1G21110	0	1.80369
AT1G65484	0.0205788	1.79055
AT3G60890	0.0418078	1.74828
AT1G78030	0.0170689	1.72713
AT3G20470	0	1.72131
AT5G06250	0.0353668	1.69955
AT1G24020	0	1.69502
AT3G53150	0.0236443	1.69475
AT1G44608	0.00798141	1.68236
AT2G25297	0.0224783	1.6442
AT5G08250	0.00013054	1.64108
AT4G33925	0.039374	1.63573
AT4G09900	0.0010959	1.62313
AT2G18150	0.0255839	1.6098
AT5G06720	0.0248147	1.59471
AT5G58970	0.000419002	1.59212
AT1G78690	0.0100057	1.59127
AT3G26050	0.00222427	1.58928
AT3G21420	2.29241e-05	1.58234
AT1G53700	0.000205043	1.58014
AT1G31550	0.000143276	1.57855
AT1G21130	0	1.57563
AT1G75900	0	1.57494
AT1G60590	0.00308902	1.56024
AT4G21520	0.0371402	1.5561
AT1G55280	0.00418747	1.55248
AT4G19690	4.96689e-05	1.54939
AT5G08360	0.0271313	1.54883
AT1G64210	0.0138754	1.54561
AT5G19810	0.00372835	1.54219
AT1G50910	0.0469976	1.53886
AT5G44490	0.00445046	1.5367
AT1G59560	0.00166709	1.52979
AT3G14780	0.0232514	1.52821
AT5G45540	0.00444345	1.52117
AT2G22890	0.00436895	1.51562
AT2G37960	0.0400299	1.50536
AT2G08730	0.0212417	1.49581
AT5G09175	0.017295	1.49494
AT1G52560	0.0367734	1.48647
AT3G49320	0.0245555	1.48611
AT1G09220	0.0488296	1.48513
AT4G34930	0.00139455	1.48454
AT2G31160	0.0112627	1.48352
AT1G68230	0.000832909	1.47977
AT4G14120	0.0464226	1.47825
AT5G11590	0.0278744	1.47183
AT3G08165	0.0434291	1.47148
AT3G05327	0.0142881	1.46912
AT1G26520	0.00308456	1.46079
AT5G44568	0.000127993	1.45994
AT3G53210	0.0116028	1.45775
AT4G36270	0.0186099	1.44419
AT5G40570	0.0267562	1.43856
AT3G27500	0.0161055	1.43739
AT4G30230	0.0203903	1.4361
AT3G26320	0.001804	1.43424
AT2G29260	0.00216633	1.43031
AT1G29560	0.0123115	1.4282
AT3G14210	0	1.42714
AT3G55920	0.000143276	1.41926
AT5G38565	0.0130362	1.41873
AT4G13600	0.0101108	1.41477
AT1G17250	0.0206947	1.41264
AT3G60660	0.0287462	1.4098
AT5G40880	0.024255	1.40559
AT3G07075	0.0498484	1.39646
AT1G64360	0.00149898	1.39636
AT3G05180	0.00125127	1.39598
AT1G02810	0.00946383	1.38649
AT5G52910	0.00273688	1.38566
AT1G61255	0.0220899	1.37856
AT2G23470	0.0149344	1.37161
AT3G16530	0	1.36842
AT5G39670	0.046718	1.36644
AT2G21590	0.0247994	1.36261
AT5G47590	4.71218e-05	1.3534
AT1G31750	0.00787506	1.34763
AT3G13090	0.0105381	1.34673
AT3G03175	0.0237958	1.34598
AT3G05936	0.00189888	1.34339
AT1G76570	0.00065079	1.33864
AT1G32583	0.00142766	1.33799
AT5G37340	0.0112914	1.33498
AT3G55890	0.0118371	1.33382
AT5G42370	0.0167327	1.33381
AT5G19025	0.0353649	1.33294
AT4G18253	0.0327636	1.32795
AT1G53690	8.27815e-05	1.32165
AT1G45010	0.00428935	1.31952
AT1G15085	0.0187112	1.31897
AT3G61390	0.0105215	1.31733
AT5G24155	0.00850293	1.31608
AT5G45760	0.0154292	1.31444
AT2G20590	0.0480362	1.31011
AT5G47910	0.00376083	1.30037
AT5G65400	0.00383406	1.29994
AT3G44970	0.00173013	1.29819
AT3G06435	0.00135188	1.28569
AT3G25882	0.00963704	1.28406
AT1G76130	0.000283367	1.28093
AT1G29550	0.00641747	1.2802
AT1G66920	0.00578642	1.27976
AT4G00970	0.000360418	1.26974
AT3G27860	0.032244	1.26729
AT1G56570	0.0105381	1.26585
AT2G23560	0.00763118	1.25255
AT5G35480	0.00449249	1.25089
AT3G11020	0.0319721	1.24888
AT1G11700	0	1.24865
AT2G19650	0.00497134	1.24362
AT5G44574	0.00552789	1.24158
AT5G09230	0.009304	1.24106
AT1G27480	1.52827e-05	1.23766
AT2G24970	0.0336761	1.23729
AT3G28455	0.028636	1.23694
AT2G45900	0.0190334	1.23521
AT3G20865	0.0227324	1.234
AT5G55840	0.0440518	1.22853
AT2G01510	0.0278343	1.22737
AT1G18970	0.0205718	1.22549
AT1G64710	0	1.22328
AT1G34380	0.006534	1.21919
AT1G09190	0.00900853	1.21863
AT1G14630	0.000370606	1.21344
AT4G35290	0.0434291	1.21011
AT4G24780	3.82068e-06	1.20998
AT2G41820	0.000274452	1.20807
AT1G52565	0.0298886	1.20612
AT5G01175	0.0122727	1.20608
AT3G20810	0	1.20571
AT4G03820	0.00183265	1.20109
AT1G27020	0	1.20009
AT4G16130	0.00139073	1.19846
AT2G21220	7.76872e-05	1.19719
AT2G17040	0.0135908	1.19632
AT2G32530	0.00119269	1.19256
AT4G00955	0.0251019	1.19102
AT5G03255	0.0368339	1.19095
AT5G44660	0.0102375	1.18706
AT5G43040	0.0323975	1.18612
AT5G19070	0.0365881	1.18563
AT4G18460	0.0249694	1.18331
AT3G25790	0.000535532	1.18301
AT4G11880	0.0339888	1.18007
AT1G19610	0.00766747	1.17543
AT3G61950	0.032486	1.17482
AT4G01130	0.0016136	1.17071
AT2G24700	0.0251477	1.16947
AT4G00380	0.000870479	1.16601
AT2G03530	0.00343161	1.1656
AT1G66090	0.00350484	1.16486
AT4G11460	0.00113411	1.1644
AT5G60720	0.0475962	1.16423
AT4G21500	0.0095498	1.16372
AT3G19330	0.0375497	1.15997
AT1G02920	0.000328579	1.15985
AT2G27660	0.0484921	1.15834
AT3G52720	0	1.15659
AT4G33270	0.0117492	1.15309
AT2G29340	1.78299e-05	1.15301
AT5G16980	0.0116964	1.15078
AT5G44400	0.000276999	1.15053
AT3G28270	3.82068e-06	1.14945
AT1G54330	0.0408775	1.145
AT1G70430	0.0135876	1.14434
AT3G06778	0.0404528	1.14406
AT2G21130	0	1.14322
AT3G13175	0.0038729	1.14171
AT5G23810	0.0190945	1.13707
AT4G16240	3.82068e-06	1.1369
AT4G25810	0.000537443	1.13416
AT1G71528	0.0477522	1.12895
AT3G47710	0.0479254	1.12758
AT4G11840	0.0123981	1.12712
AT4G03940	0.0149344	1.12447
AT2G18600	0.0271701	1.12424
AT2G02850	0.0010717	1.1241
AT1G71050	0.00488156	1.12262
AT2G34650	0.0023529	1.12238
AT4G12740	0.00709883	1.11973
AT4G02120	0.002081	1.11526
AT3G16330	0.028196	1.11381
AT1G68890	0.000461666	1.11197
AT3G03530	0.0187112	1.10616
AT1G25250	0.00971918	1.10341
AT4G18220	0.0275032	1.10167
AT5G46690	0.000358507	1.10143
AT1G21651	0.00458928	1.09993
AT1G78910	0.0445899	1.09898
AT2G42610	0.000274452	1.09823
AT1G15960	0.0230597	1.09635
AT5G61520	0.000205043	1.09491
AT1G11300	0.00992995	1.09319
AT3G26500	0.00555336	1.09307
AT2G32280	0.00458291	1.08866
AT1G10610	0.00415053	1.08837
AT1G75060	0.00775025	1.08777
AT2G45490	0.0407775	1.08541
AT2G31530	0.0155909	1.08468
AT3G02885	0.00119269	1.08321
AT1G67520	0.0288595	1.08075
AT3G10390	0.0329833	1.0803
AT1G11220	0.0393881	1.07784
AT1G26100	0.00188742	1.07703
AT1G25570	3.82068e-06	1.07579
AT4G19950	0.0226363	1.0752
AT1G16650	0.0151579	1.07404
AT5G45780	0.0129508	1.0729
AT5G03960	0.00595008	1.07231
AT4G23260	0.00125573	1.06605
AT1G77110	0.0486195	1.06333
AT1G21710	0.00130413	1.05774
AT5G63420	4.71218e-05	1.05747
AT5G08260	0	1.05692
AT2G36970	0.0157266	1.05422
AT4G14020	0.000122262	1.05374
AT4G39120	0.043196	1.05322
AT4G13150	0.0146326	1.05062
AT3G56330	0.0307355	1.04587
AT1G26260	0.000839913	1.04543
AT4G21210	0.000124809	1.04361
AT1G50730	0.00376592	1.04351
AT4G03230	0.0434902	1.04097
AT1G20020	0	1.04096
AT2G33330	0.000122262	1.04029
AT1G47840	0.00492868	1.03753
AT1G03820	0.00035405	1.0374
AT1G76780	8.27815e-05	1.03589
AT2G44740	0.00115894	1.03166
AT5G54250	0	1.03038
AT1G05540	0.0466359	1.02911
AT5G09978	0.0319556	1.02854
AT2G40100	0.021939	1.02805
AT3G29030	0.000370606	1.02756
AT2G46440	0.0204063	1.02708
AT3G48280	0.040491	1.02536
AT3G16360	0.0407775	1.02501
AT4G13500	1.52827e-05	1.02449
AT4G08770	0.00267575	1.02358
AT2G34920	0.00782985	1.02075
AT2G34050	0.0294791	1.02
AT5G08000	1.78299e-05	1.01949
AT1G28560	0.0309896	1.0187
AT3G17380	0.0227044	1.01854
AT5G56080	0.0010284	1.01579
AT1G31180	0.000228604	1.01509
AT4G25110	0.0384443	1.01498
AT1G77990	0.000413271	1.0143
AT1G23180	0.00865894	1.01152
AT1G59540	0.00204088	1.01127
AT1G05440	0.0353216	1.00739
AT2G18890	0.000381431	1.00721
AT1G19150	0.000335583	1.00585
AT1G56350	0.0491442	1.00471
AT4G26070	0.00794893	1.00456
AT2G26820	0.00562532	1.00137
AT3G03770	0.0225318	1.00037
AT2G27920	0.000177025	0.999971
AT1G22430	1.20988e-05	0.999839
AT2G37760	0.000857106	0.999653
AT1G24280	9.55171e-05	0.998969
AT1G35460	0.0251356	0.998658
AT5G52050	0.000689633	0.998109
AT3G04650	0.00282157	0.998091
AT5G21100	0.000525981	0.99648
AT4G18400	0.00609335	0.995027
AT2G36790	0.00741849	0.994819
AT3G09150	0.003885	0.994593
AT4G31840	0.000135634	0.994559
AT1G20015	0.0344199	0.993114
AT2G17900	0.0418269	0.991941
AT3G03595	0.0379126	0.990125
AT5G25250	0.000254075	0.98985
AT4G22830	0.00269231	0.989725
AT5G49890	0.000655247	0.989074
AT1G07457	0.0315346	0.98788
AT3G62910	0.000194855	0.987366
AT5G35220	0.000325395	0.987207
AT3G45290	0.0268651	0.98702
AT3G16565	0.00533749	0.986545
AT5G27630	0.0103776	0.98571
AT2G14520	0.00962239	0.985528
AT1G64460	0.000188487	0.984083
AT2G37390	0.0228031	0.983929
AT3G15650	0.0128006	0.983389
AT4G04180	0.0309883	0.983233
AT5G47550	2.29241e-05	0.979977
AT2G26710	0.000493505	0.97824
AT3G01440	0.00014646	0.97783
AT5G46580	0.000405629	0.976414
AT3G15080	0.00114812	0.974968
AT4G18910	0.000136908	0.974953
AT3G52910	0.00409641	0.974284
AT4G02630	0.000587748	0.973793
AT4G06705	0.0139894	0.972046
AT1G23840	0.0197873	0.971518
AT4G06945	0.0419224	0.970448
AT1G67820	0.00660278	0.968706
AT2G46380	0.00688933	0.967618
AT5G46730	2.54712e-06	0.967073
AT2G37680	0.0357947	0.965625
AT5G48850	0.0159953	0.962645
AT2G33060	0.0010717	0.958892
AT2G18480	0.00415053	0.957896
AT4G35420	0.00311322	0.956728
AT5G02440	0.000381431	0.95456
AT1G47395	0.00175306	0.954066
AT4G31805	0.0181922	0.953248
AT5G62720	1.52827e-05	0.953051
AT2G28140	0.0333896	0.95259
AT5G44680	0	0.9507
AT5G26010	0.014241	0.950643
AT5G19600	0.000271268	0.95042
AT3G47360	0.0343569	0.95035
AT5G49770	0.0286379	0.949784
AT5G63180	5.98574e-05	0.949715
AT5G38420	0	0.948313
AT3G27660	0.0375707	0.94746
AT1G48240	0.00114812	0.946753
AT1G78090	0.0212666	0.94506
AT2G13790	0.00619778	0.943705
AT1G69730	0.0476178	0.943227
AT5G40450	0	0.942667
AT1G79060	0.0214614	0.942232
AT5G61290	0.00369969	0.941583
AT5G54290	0.000254075	0.940595
AT3G46670	0.0129629	0.940588
AT3G46540	7.76872e-05	0.939526
AT3G28210	0.0394689	0.938201
AT3G21950	0.0429719	0.937918
AT2G05520	0	0.935255
AT5G04660	0.0426668	0.935249
AT4G15890	0.00440652	0.935167
AT1G26960	0.000788334	0.934682
AT2G41090	5.2216e-05	0.934277
AT2G39440	0.0109775	0.933946
AT2G41730	0.00323293	0.9321
AT1G49860	0.00102649	0.930972
AT3G23930	0.00117677	0.930214
AT3G48720	0.00117677	0.930123
AT4G01995	0.00131495	0.929264
AT1G15580	0.0485195	0.928694
AT5G06790	0.000535532	0.925668
AT5G40460	0.0206521	0.923914
AT4G07135	0.0137392	0.921735
AT1G07880	0.0411838	0.921695
AT5G20635	0.0260641	0.921559
AT1G21250	0.00368569	0.921287
AT1G50240	0.00445937	0.921028
AT4G04220	0.0393791	0.919903
AT1G21790	0.00248917	0.918641
AT1G04520	0.0202649	0.918435
AT4G28730	0.000322848	0.918289
AT1G74240	0.0354814	0.917481
AT4G04565	0.0392129	0.916337
AT4G30650	0	0.916198
AT1G55210	0.000124809	0.91584
AT5G13360	0.037728	0.914784
AT2G26580	0.000639964	0.91434
AT3G19800	0.00648879	0.913491
AT5G56380	0.00154547	0.911965
AT1G71880	8.27815e-05	0.91185
AT2G01610	0.00780565	0.910849
AT1G15550	0.0139512	0.909067
AT3G54970	0.00925688	0.908689
AT2G28190	9.55171e-06	0.908215
AT1G13520	0.0280897	0.906698
AT5G18820	0.0139258	0.906673
AT3G19280	0.043664	0.906126
AT3G52520	0.0051541	0.904897
AT2G41180	0.00100293	0.903725
AT5G20935	0.00441416	0.90188
AT5G45950	0.00115894	0.901572
AT5G10070	0.0439245	0.901363
AT1G72416	0.000105706	0.899721
AT4G37750	0.000204407	0.89969
AT4G01915	0.0035596	0.89946
AT4G08780	0.0218167	0.898985
AT3G26490	0.000528528	0.898957
AT2G29300	0.0122962	0.898731
AT5G20230	0.0023529	0.898613
AT1G60550	0.0160965	0.896821
AT3G13437	0.00332972	0.89645
AT5G04090	0.00907285	0.896278
AT5G24230	0.018075	0.896276
AT5G46390	0.00069218	0.895001
AT5G51080	0.034751	0.89493
AT2G36010	0.0364684	0.894252
AT3G53940	0.00562978	0.894199
AT3G15680	0.000360418	0.894021
AT1G01180	0.00137608	0.893963
AT1G23530	0.0340028	0.892459
AT5G66770	0.000200586	0.89222
AT1G34570	0.0224567	0.891424
AT1G06360	0.000317753	0.89085
AT4G23290	0.0027216	0.889655
AT1G03506	0.0266015	0.888279
AT2G35320	0.00204852	0.887518
AT4G09970	0.00364366	0.887199
AT2G02120	0.000183393	0.88549
AT4G10600	0.0383902	0.88421
AT1G04230	0.026299	0.883658
AT1G02930	0.000100611	0.882869
AT3G24770	0.003885	0.882397
AT4G32980	0.00191289	0.881415
AT5G59680	0.00473701	0.881142
AT2G04845	0.0169492	0.880749
AT1G73600	0.000136908	0.878471
AT1G01448	0.0135061	0.877732
AT5G48250	0.00121561	0.876823
AT5G21060	0.00114812	0.875924
AT1G44110	0.00227522	0.875269
AT3G03190	0.0120555	0.87509
AT5G65010	0	0.873672
AT5G39030	0.0196523	0.872482
AT1G32860	0.0143072	0.870545
AT5G43080	0.00321192	0.869537
AT3G26680	0.00409513	0.86883
AT2G30010	8.66021e-05	0.867715
AT1G16520	0.00512354	0.867533
AT5G08640	0.000100611	0.86676
AT3G44990	0.000100611	0.866723
AT1G68570	0.000593479	0.866268
AT1G21170	0.00401936	0.864065
AT3G14220	0.000194855	0.863436
AT3G57940	0.00305273	0.863302
AT4G20780	0.00940652	0.86321
AT5G60100	0.00410596	0.862839
AT2G16900	0.000631049	0.862602
AT5G54900	0.00156393	0.858328
AT5G50330	0.0321561	0.855942
AT2G29890	0.00468097	0.855887
AT1G26170	0.0210609	0.855789
AT5G61420	0.00026108	0.855513
AT1G07440	0.00365066	0.855339
AT1G75163	0.0309201	0.855152
AT2G22821	0.0385271	0.855012
AT1G30420	0.0387729	0.853207
AT3G44450	0.0229101	0.851232
AT2G26840	0.0216926	0.850935
AT5G28630	2.29241e-05	0.850624
AT5G56370	0.0234724	0.850095
AT5G63530	9.55171e-06	0.850036
AT3G14870	0.000289098	0.849933
AT1G02910	0.00150153	0.848329
AT4G29810	0.00448803	0.84771
AT4G11660	0.00526426	0.847039
AT4G28740	0.00739812	0.846752
AT1G32920	0.000143276	0.844986
AT2G36792	0.0130069	0.843905
AT1G47210	0.00113411	0.843588
AT1G12750	0.000191034	0.842687
AT1G19376	0.0368397	0.842341
AT1G08830	4.71218e-05	0.84216
AT3G25610	0.00192626	0.841116
AT5G43420	0.012749	0.840393
AT5G17980	0.0280031	0.839881
AT3G58530	0.0117492	0.838268
AT1G78020	6.3678e-06	0.836471
AT5G65683	0.00319727	0.835842
AT1G54040	0.00732743	0.833408
AT1G05430	0.00217078	0.83332
AT1G13800	0.0415525	0.831188
AT4G12310	0.003743	0.830513
AT1G28710	0.0122924	0.8301
AT5G26820	0.00238538	0.829655
AT1G07560	0.0444072	0.829359
AT3G54610	0.029183	0.826865
AT5G43760	0.00011462	0.826586
AT1G79760	0.0458259	0.825821
AT1G10660	0.0169517	0.825802
AT2G32230	0.000136908	0.823374
AT1G10657	0.00556546	0.823324
AT3G04210	0.000274452	0.822319
AT5G14090	0.000656521	0.821257
AT1G11870	0.000791518	0.821123
AT4G34570	0.0350618	0.820147
AT1G58400	0.0172911	0.819026
AT2G13650	0.0270702	0.818078
AT1G29700	0.0024879	0.817884
AT3G53320	0.0491015	0.8172
AT5G20630	0	0.816617
AT2G14050	0.0444708	0.816438
AT5G19240	5.98574e-05	0.816107
AT4G24660	0.000637417	0.815416
AT4G23800	1.52827e-05	0.815303
AT1G78970	0.000397351	0.815059
AT2G36870	0.00441034	0.814573
AT1G50450	0.00254075	0.814014
AT4G26790	0.0411048	0.813956
AT1G29120	0.00243823	0.813563
AT1G62520	0.00352458	0.813262
AT1G58590	0.00513627	0.810979
AT5G50915	0.00367422	0.809774
AT5G01670	0.0298497	0.808137
AT2G27840	0.000304381	0.808045
AT1G26560	0.0171708	0.807686
AT1G55020	0.000732934	0.807597
AT4G02610	0.00582017	0.807585
AT2G44270	0.0343263	0.806268
AT5G01970	0.00438296	0.805819
AT1G54730	0.00200395	0.805346
AT1G62610	0.0108832	0.805291
AT5G14280	0.0299465	0.80525
AT5G43170	0.0139079	0.804966
AT3G52750	0.00198357	0.804195
AT3G52210	0.00504648	0.803767
AT3G13470	8.27815e-05	0.803537
AT1G05153	0.041825	0.803129
AT1G63010	0.000667983	0.802943
AT5G59570	0.00183138	0.802243
AT1G29000	0.0266524	0.802156
AT1G15125	0.0013175	0.798658
AT5G65685	0.00427789	0.798004
AT5G48470	0.0015028	0.797713
AT5G17230	0.00297185	0.79675
AT5G14750	0.048231	0.796727
AT1G29660	6.68619e-05	0.795168
AT4G29720	0.0255604	0.794949
AT3G28920	0.00135061	0.794923
AT3G48420	0.00149898	0.794604
AT1G69440	0.010647	0.794445
AT4G23493	0.0350019	0.794253
AT4G02640	0.00180846	0.794049
AT3G28130	0.00042919	0.792844
AT1G75010	0.0304515	0.792813
AT1G10490	0.0067174	0.790989
AT1G18980	0.000294193	0.790731
AT1G65900	0.0246555	0.790645
AT5G64780	0.0134265	0.790513
AT1G73875	0.0186398	0.790487
AT3G51250	0.00387799	0.789097
AT3G10820	0.0138258	0.788013
AT3G46490	0.002216	0.788
AT1G54575	0.0354922	0.786565
AT1G63100	0.000606852	0.786274
AT3G49120	0.000191034	0.786137
AT1G23800	0.0110099	0.78577
AT4G02800	0.000536169	0.785117
AT2G43445	0.0404789	0.785062
AT2G23130	0.000136908	0.783907
AT4G24265	0.0489773	0.783718
AT3G46130	0.0151242	0.783704
AT4G23940	0.00211475	0.783145
AT1G29670	4.71218e-05	0.780137
AT2G21530	0.00885316	0.779896
AT2G21210	0.000125446	0.779867
AT3G28480	0.0332418	0.779678
AT4G26630	0	0.778957
AT5G39020	0.00870479	0.778143
AT3G12700	0.000236246	0.777877
AT3G50825	0.0463449	0.777208
AT3G29330	0.0259634	0.775863
AT2G17300	0.0212143	0.775679
AT3G02120	0.00129075	0.775291
AT3G45160	0.000122262	0.775214
AT4G37450	0.000236246	0.774992
AT2G47240	0.000271268	0.774935
AT2G26350	0.017088	0.77492
AT4G01720	0.0418906	0.774388
AT1G16430	0.0418269	0.773804
AT3G50080	0.0328986	0.773345
AT2G24860	0.00131941	0.772164
AT4G37090	0.00788971	0.772081
AT1G80280	0.00131049	0.77155
AT2G37300	0.00378502	0.771366
AT2G19930	0.0121689	0.771152
AT3G16370	0	0.77111
AT2G44640	0.0103872	0.770921
AT5G38290	0.00216633	0.770215
AT3G18350	0.0235832	0.770084
AT1G17330	0.0498293	0.770053
AT1G30680	0.000338767	0.769315
AT4G26240	0.00821256	0.76896
AT3G48200	0.00282731	0.768708
AT5G39710	0.039127	0.768701
AT3G05335	0.00180209	0.768326
AT5G13410	0.000360418	0.768069
AT3G22142	0.00011462	0.767296
AT1G12520	0.000204407	0.766981
AT5G41050	0.0212844	0.766892
AT1G49630	0.0168549	0.766574
AT1G29150	2.29241e-05	0.764821
AT2G45450	0.000271268	0.764721
AT5G53902	0.0263563	0.763172
AT4G34650	0.0358125	0.762262
AT5G24660	0.00195046	0.761925
AT4G15630	0.000125446	0.761424
AT4G39180	0.0371842	0.7606
AT4G13670	0.000326668	0.759605
AT3G26330	0.0387799	0.759342
AT1G13860	0.00525535	0.759037
AT3G23450	1.20988e-05	0.757364
AT3G15356	2.29241e-05	0.757135
AT4G24610	0.0161551	0.756835
AT3G52840	0.00143721	0.756752
AT2G22795	9.55171e-06	0.756629
AT3G56000	0.0318027	0.755634
AT1G71810	0.0102636	0.755179
AT2G26930	0.021881	0.754767
AT5G38430	3.82068e-06	0.75454
AT5G48640	0.00658877	0.75418
AT5G50160	0.00931355	0.753638
AT4G00750	0.0133686	0.752899
AT4G36930	0.0432017	0.752749
AT5G39050	0.0261163	0.752127
AT4G09550	0.00125573	0.751361
AT1G31320	0.0143881	0.751181
AT4G29730	0.0479082	0.750838
AT4G32320	0.00492868	0.750578
AT3G25130	0.000628502	0.750038
AT1G28190	0.000380158	0.748858
AT4G34120	0.000274452	0.748604
AT3G01710	0.0136042	0.748329
AT1G56430	0.00185876	0.747839
AT5G07770	0.0298287	0.747827
AT3G47430	0.000996561	0.747804
AT3G10090	0.0021243	0.747162
AT1G50790	0.0294619	0.747021
AT2G28815	0.00190525	0.746949
AT1G55260	0.00029674	0.746195
AT4G25700	0.00683966	0.745062
AT4G01950	0.000236246	0.745028
AT3G07640	0.00335456	0.744228
AT4G09460	0.00421549	0.744165
AT1G25480	0.0278598	0.743856
AT5G06550	0.0490346	0.743507
AT5G51820	0.00111564	0.743375
AT3G28080	0.0117626	0.743058
AT1G54440	0.00412124	0.742083
AT1G63980	5.73102e-05	0.742068
AT1G77122	0.00204088	0.741828
AT1G21810	0.038543	0.741679
AT4G17300	0.00364366	0.740755
AT3G08770	0.000325395	0.739975
AT2G43235	0.0386946	0.739664
AT3G16250	0.000403082	0.73962
AT3G54420	0.0425293	0.739562
AT3G55040	0.00495224	0.739471
AT5G20110	0.000452751	0.73932
AT3G51870	0.00514455	0.737753
AT5G39760	0.00264582	0.737098
AT1G09310	0	0.736977
AT4G08950	0.000113347	0.736962
AT5G08610	0.000371243	0.736567
AT5G49280	0.00742168	0.736422
AT4G00180	0.00315907	0.736342
AT4G02420	0.0449325	0.734351
AT1G17700	0.046555	0.733455
AT3G09890	0.0138111	0.733303
AT1G30610	0.0012188	0.732591
AT3G25660	0.00203069	0.731859
AT2G46430	0.00807629	0.731309
AT1G23000	0.0187271	0.731247
AT5G44040	0.00147988	0.73109
AT1G06237	0.000308839	0.730942
AT1G20840	0.000246434	0.729659
AT1G31190	0.00633724	0.729617
AT1G25260	0.000191034	0.729552
AT1G69530	4.71218e-05	0.72947
AT5G14700	0.0447981	0.728659
AT4G10180	0.0262513	0.728029
AT3G17940	0.00321192	0.728024
AT1G71400	0.0167601	0.728019
AT3G08740	0.000660341	0.726957
AT3G14020	0.0335169	0.726785
AT2G38465	0.0346708	0.726633
AT2G19170	0.0250739	0.726408
AT3G15690	0.002081	0.726091
AT1G61810	0.0498917	0.725753
AT3G04630	0.000775599	0.725492
AT1G74040	0.0145211	0.725018
AT5G23850	0.0178439	0.724562
AT3G24820	0.0472421	0.724149
AT3G62110	0.000143276	0.723202
AT1G14030	0.0092556	0.72277
AT1G62780	0.000746307	0.722367
AT1G07910	0.0149924	0.719807
AT5G17310	0.00191607	0.718757
AT4G29310	0.00850739	0.718697
AT1G54050	0.0251789	0.717828
AT3G29180	0.00992995	0.717296
AT5G65640	0.0119868	0.716815
AT2G37950	0.000478222	0.71543
AT5G38140	0.0231018	0.715172
AT4G12880	0.000250891	0.71493
AT5G17650	0.0139633	0.71475
AT1G27900	0.0425293	0.714485
AT5G54180	0.0459736	0.714299
AT4G34220	0.000267448	0.714252
AT4G17000	0.0393709	0.713523
AT5G25980	0.000233062	0.712944
AT5G37690	0.0229801	0.71137
AT5G03860	0.0109972	0.711037
AT5G49170	0.000755222	0.709747
AT3G62750	0.000242613	0.709735
AT4G23300	0.0198879	0.709278
AT2G28960	0.00464786	0.70913
AT2G43430	0.028778	0.708701
AT2G25840	0.000413271	0.708561
AT5G39940	0.0267486	0.708364
AT2G26810	0.0405241	0.708194
AT3G10940	0.00329215	0.708146
AT1G23230	0.0184692	0.706808
AT4G28780	0.000194855	0.706674
AT2G44210	0.000464213	0.70546
AT1G31540	0.000970453	0.705312
AT5G64080	0.00129075	0.705133
AT5G23240	0.00104305	0.70509
AT1G68880	0.0427783	0.705048
AT4G04210	0.00544256	0.704912
AT4G04460	0.0367543	0.704482
AT1G24430	0.0234724	0.704264
AT4G00330	0.00156011	0.704244
AT4G38550	7.70504e-05	0.703768
AT1G53830	0.00123854	0.703735
AT1G29050	0.000816353	0.702714
AT3G19050	0.00439187	0.701944
AT3G20800	0.0179496	0.699805
AT1G68238	0.000135634	0.699229
AT3G01680	0.000970453	0.698845
AT3G10160	0.00490512	0.698634
AT3G47570	0.00871816	0.698386
AT4G17740	0.00299159	0.697919
AT3G12080	0.000194855	0.697883
AT1G75710	0.0116193	0.697322
AT4G22990	0.0149752	0.696864
AT1G67320	0.0415003	0.696857
AT3G29185	0.00202433	0.696704
AT4G00520	0.0397504	0.695753
AT4G09680	0.0462557	0.695574
AT4G34830	0.000637417	0.695563
AT5G42670	0.00782667	0.695497
AT4G28390	0.00582017	0.695186
AT1G48460	0.00590359	0.693618
AT5G25610	7.76872e-05	0.693512
AT3G14620	0.0017174	0.693419
AT3G10670	0.0245988	0.692929
AT5G02010	0.0378623	0.692477
AT4G32650	0.00523879	0.692242
AT3G09940	0.029104	0.692156
AT1G70820	0.00193709	0.691925
AT1G29510	0.0188067	0.691776
AT4G31800	0.000413271	0.691231
AT1G27960	0.0152725	0.691033
AT1G55370	0.00173968	0.690707
AT4G37925	0.000732934	0.690486
AT5G57230	0.0362277	0.690381
AT2G47485	0.0477668	0.690306
AT1G27470	0.0057877	0.690272
AT3G54260	0.00199503	0.690209
AT4G18040	0.00196701	0.690025
AT3G22850	0.00122962	0.689322
AT4G22740	0.00152636	0.68858
AT1G64600	0.00126083	0.687351
AT5G35620	0.00135188	0.6872
AT5G11550	0.00028082	0.687035
AT5G35735	0.000799159	0.686905
AT1G08210	0.0150535	0.686782
AT1G70310	0.000567371	0.686668
AT3G19180	0.00842206	0.685777
AT4G13950	0.0369842	0.684791
AT1G54120	0.0486462	0.683044
AT1G01120	0.000317753	0.683009
AT5G27760	0.00614429	0.682476
AT2G19470	0.0272064	0.682453
AT4G28270	0.010128	0.681996
AT5G11030	0.0462462	0.68156
AT1G23720	0.000405629	0.680695
AT5G10690	0.00401872	0.680672
AT1G76930	0.000179572	0.680609
AT5G56120	0.0210297	0.680296
AT1G60860	0.0243677	0.680077
AT2G04530	0.00462303	0.680035
AT3G05970	0.0012863	0.679666
AT5G44510	0.00886844	0.679598
AT2G27400	0.0217683	0.679512
AT5G06130	0.00245224	0.679324
AT3G21560	0.00916836	0.678688
AT5G15400	0.00254075	0.678351
AT5G64580	0.0211296	0.677914
AT1G07640	0.0132565	0.677533
AT1G70730	0.00195046	0.677504
AT5G55790	0.0123421	0.676793
AT2G37640	0.00022542	0.67675
AT2G41170	0.0217219	0.676062
AT2G03420	0.000205043	0.675387
AT3G14900	0.000476312	0.674713
AT2G28900	0.000179572	0.674574
AT5G66520	0.0361437	0.673863
AT1G51830	0.00243823	0.673669
AT3G54300	0.000493505	0.672774
AT3G07190	0.0281852	0.671585
AT5G34940	0.028401	0.671564
AT3G18000	0.000179572	0.671558
AT1G16400	0.000633597	0.671332
AT1G50170	0.00409577	0.670972
AT4G30020	0.00014646	0.670724
AT5G47500	0.0355438	0.670583
AT1G68730	0.032621	0.670435
AT3G48150	0.0462697	0.670227
AT1G25530	0.0419957	0.669945
AT1G78460	0.000593479	0.6695
AT5G67280	0.00206572	0.669367
AT2G31190	0.0220734	0.66931
AT5G38300	0.0375191	0.668539
AT3G19660	0.0139079	0.668216
AT2G41440	0.0313512	0.6663
AT3G15460	0.00913971	0.665579
AT5G25240	0.000467397	0.665576
AT3G20440	0.0135615	0.665547
AT1G04183	0.00696447	0.665193
AT2G37660	0.000100611	0.665147
AT2G33400	0.000996561	0.664148
AT1G04440	0.00881941	0.663272
AT4G39150	0.00147988	0.663232
AT5G42030	0.00257259	0.662979
AT1G49230	0.0222255	0.661138
AT1G63940	0.000431737	0.660921
AT1G54010	9.80642e-05	0.660855
AT2G10940	6.68619e-05	0.660689
AT2G32540	0.000424733	0.660537
AT3G54750	0.00460965	0.660256
AT3G02690	0.011599	0.659888
AT4G28310	0.0459061	0.659297
AT1G54310	0.0466384	0.659265
AT4G12320	0.0258501	0.6589
AT2G31730	0.000593479	0.658799
AT3G61700	0.0117995	0.658572
AT3G28100	0.0158673	0.658307
AT1G67940	0.0195842	0.657735
AT3G22880	0.0437576	0.657698
AT3G20270	0.0260335	0.656758
AT5G49910	8.27815e-05	0.656069
AT1G01630	0.00401872	0.656012
AT4G26780	0.00376592	0.655434
AT3G04710	0.0229668	0.655375
AT1G10900	0.0211583	0.654358
AT2G14255	0.0313455	0.654024
AT3G26470	0.00207527	0.654019
AT1G51805	0.000493505	0.653279
AT2G19620	0.0275783	0.652961
AT5G17000	0.0101204	0.65259
AT5G17760	0.00572275	0.651835
AT2G29320	0.0131642	0.651766
AT3G18680	0.00410278	0.651414
AT2G37080	0.000286551	0.651413
AT2G26180	0.011599	0.650654
AT3G50900	0.00354814	0.649637
AT5G07475	0.0342008	0.649074
AT2G37380	0.0109947	0.647851
AT1G10640	0.0406826	0.647449
AT1G15140	0.000965359	0.647236
AT3G09390	0.00013054	0.647189
AT1G51110	0.00308839	0.646174
AT5G65380	0.00324758	0.645459
AT1G63800	0.000400535	0.642737
AT5G06845	0.000205043	0.641861
AT5G49300	0.00948803	0.641801
AT1G60990	0.0232272	0.641677
AT1G04290	0.0374618	0.641571
AT4G14230	0.00764901	0.6407
AT5G55070	0.00405948	0.639061
AT1G59990	0.00773688	0.638961
AT1G56510	0.00135188	0.638726
AT1G19960	0.0113799	0.638439
AT4G01700	0.0380948	0.63792
AT5G51460	0.0103152	0.637687
AT1G72670	0.00947529	0.637643
AT1G66940	0.000957718	0.636529
AT2G39140	0.00308584	0.636326
AT2G40490	0.00159768	0.636089
AT1G53800	0.000442562	0.635447
AT1G74770	0.0413309	0.635114
AT5G14200	0.000988283	0.635047
AT3G13180	0.0051783	0.634998
AT4G23020	0.0291614	0.63495
AT5G23210	0.000585201	0.634851
AT1G72740	0.0442766	0.634487
AT1G52370	0.0303018	0.634193
AT5G56850	0.000846918	0.633523
AT5G46470	0.0147529	0.633485
AT1G21140	0.0373828	0.633444
AT4G36610	0.0130266	0.6331
AT2G43020	0.0298867	0.63274
AT2G06925	0.0263258	0.632695
AT5G39790	0.0260437	0.632124
AT4G02330	0.00597682	0.63209
AT4G13235	0.0101044	0.631777
AT4G10050	0.0425834	0.631388
AT5G24165	0.000136908	0.630926
AT2G26780	0.0363283	0.630143
AT2G43520	0.00735609	0.629652
AT2G35350	0.00236755	0.629598
AT3G21200	0.00374809	0.62957
AT5G24670	0.00177725	0.629557
AT1G13110	0.000899771	0.629232
AT1G02880	0.00630731	0.628871
AT3G04290	0.000438742	0.628052
AT1G48330	0.00338895	0.62799
AT5G12290	0.0209144	0.62786
AT1G53030	0.0256438	0.62771
AT3G10525	0.00167855	0.627222
AT1G03950	0.0363099	0.627023
AT5G06220	0.0170008	0.626944
AT1G53230	0.00168938	0.626186
AT4G25030	0.00240512	0.625967
AT5G38990	0.0125414	0.625804
AT3G15840	0.00227776	0.625552
AT3G27330	0.0392129	0.624616
AT4G33050	0.00238156	0.624033
AT4G39620	0.0477063	0.621897
AT5G24060	0.000493505	0.621642
AT5G55660	0.000105706	0.621581
AT3G18760	0.0291652	0.620529
AT5G45700	0.026094	0.619948
AT4G36500	0.0131667	0.618814
AT4G16710	0.0298071	0.617777
AT5G57220	0.0183291	0.617399
AT1G78450	0.0205871	0.617166
AT5G44100	0.0129305	0.617012
AT3G48110	0.00409068	0.616297
AT5G26280	0.00028082	0.616038
AT5G08720	0.0335023	0.61594
AT3G24503	0.000909322	0.615696
AT3G21690	0.0010717	0.615304
AT1G31950	0.0429719	0.615034
AT5G04850	0.0158406	0.61489
AT3G54600	0.000593479	0.614656
AT5G27350	0.00216187	0.61452
AT1G07950	0.0069339	0.614443
AT2G04030	0.000205043	0.613885
AT2G14900	0.000383979	0.613729
AT5G25940	0.00228031	0.613658
AT3G45230	0.0279973	0.612734
AT1G64640	0.00197147	0.612664
AT1G76680	0.000233062	0.612233
AT1G09230	0.0216766	0.611659
AT1G55850	0.000331763	0.611226
AT1G17160	0.00609208	0.610779
AT3G44160	0.0130922	0.610601
AT1G28395	0.00678426	0.610294
AT1G62790	0.00252292	0.609816
AT5G60450	0.0336583	0.60974
AT3G20760	0.000775599	0.609737
AT4G02530	0.000791518	0.609124
AT3G25590	0.0378439	0.608312
AT1G33560	0.00252866	0.608207
AT2G02020	0.0303107	0.608008
AT5G23310	0.00572529	0.607971
AT1G21690	0.0171593	0.607869
AT2G21385	0.00105515	0.607816
AT2G26910	0.000258533	0.6078
AT3G50740	0.000240066	0.607621
AT2G26660	0.022698	0.607507
AT1G10030	0.0114168	0.607369
AT4G30800	0.0396523	0.606944
AT3G10520	0.00102267	0.606613
AT5G51560	0.00224147	0.606337
AT3G01930	0.00159068	0.606309
AT3G20230	0.00271396	0.606247
AT1G63310	0.0371867	0.605228
AT2G43800	0.00533749	0.604983
AT4G01935	0.0253732	0.604791
AT2G41190	0.041343	0.604589
AT4G12480	0.00322147	0.60381
AT2G41720	0.00942881	0.603704
AT1G73120	0.0110685	0.60368
AT3G03980	0.0183081	0.603407
AT4G29750	0.00415754	0.603401
AT5G53360	0.0467773	0.603385
AT1G11600	0.0283673	0.603067
AT1G66820	0.00144804	0.602422
AT2G21970	0.00395568	0.601853
AT5G05180	0.00514455	0.601358
AT3G01860	0.00129903	0.60045
AT5G52830	0.0274185	0.600414
AT4G12460	0.00598956	0.600168
AT1G63680	0.00231852	0.599901
AT5G24650	0.00277445	0.599645
AT5G55220	0.000467397	0.599573
AT4G14360	0.00411233	0.599143
AT3G17970	0.00810685	0.59802
AT1G67750	0.00255476	0.597231
AT3G24180	0.00651299	0.597182
AT1G10960	0.000308839	0.595998
AT1G25380	0.00207527	0.595226
AT4G32710	0.0220237	0.595224
AT4G26520	0.00152636	0.59465
AT4G13100	0.00070619	0.594647
AT3G12620	0.0203069	0.594409
AT1G02360	0.00811004	0.594207
AT3G04460	0.043431	0.593847
AT3G22310	0.0132489	0.592217
AT1G11310	0.000755222	0.592062
AT2G23390	0.00491085	0.59182
AT4G33760	0.00929126	0.590595
AT5G39210	0.00106024	0.590468
AT3G26370	0.0149083	0.590392
AT5G43780	0.000417728	0.590343
AT3G28050	0.00410023	0.590033
AT5G63280	0.0364627	0.589607
AT5G52100	0.00602458	0.589212
AT5G58160	0.0461984	0.588749
AT3G03130	0.0130909	0.588713
AT3G01370	0.00280693	0.588324
AT5G26731	0.0450344	0.588259
AT2G16890	0.0230515	0.58728
AT1G60000	0.00101694	0.587116
AT3G55290	0.045938	0.586626
AT1G07890	0.00011462	0.585832
AT1G60890	0.0356712	0.585283
AT1G33265	0.00781775	0.584922
AT4G34290	0.006811	0.584418
AT5G16290	0.00963704	0.584338
AT4G00360	0.000299287	0.584099
AT4G38860	0.000388436	0.583942
AT3G59310	0.0412245	0.583321
AT2G23600	0.000445746	0.583149
AT5G14730	0.0451783	0.582372
AT1G78850	0.000195492	0.58227
AT3G27060	0.00119269	0.582057
AT4G01730	0.0487914	0.581923
AT3G06145	0.0115824	0.581491
AT5G27395	0.0397867	0.580804
AT4G11680	0.0463895	0.580784
AT5G13930	0.000704916	0.580668
AT1G07790	0.00231024	0.580345
AT4G37920	0.00696701	0.579926
AT1G67340	0.0265404	0.579762
AT5G01920	0.00424478	0.578778
AT5G52190	0.00598064	0.578702
AT4G34950	0.00200331	0.578629
AT3G47680	0.00745097	0.578311
AT5G14590	0.0266524	0.57827
AT5G04920	0.0161284	0.578043
AT1G78830	0.00109335	0.577759
AT4G31550	0.00554699	0.577416
AT4G19350	0.0124911	0.575947
AT1G03230	0.0052891	0.575797
AT5G58350	0.0124096	0.575137
AT5G37630	0.0341582	0.574734
AT4G30440	0.0407119	0.5746
AT5G66230	0.0319721	0.573977
AT5G60530	0.00119715	0.573022
AT4G32915	0.00560367	0.572967
AT4G39960	0.00578642	0.570567
AT3G01980	0.0123962	0.570312
AT3G20150	0.0147529	0.570247
AT4G21100	0.0359615	0.568927
AT3G17680	0.0286742	0.568876
AT5G24850	0.0435768	0.568793
AT3G10405	0.0105266	0.568298
AT3G27180	0.00570428	0.567736
AT3G15030	0.0046676	0.56746
AT5G48335	0.00574058	0.56676
AT5G19960	0.0103668	0.566481
AT2G24120	0.00167282	0.566348
AT2G33255	0.0394619	0.565763
AT4G19985	0.0262717	0.565705
AT4G24275	0.0013175	0.565519
AT5G02890	0.00406075	0.565032
AT1G50480	0.00212621	0.564874
AT3G19650	0.00953388	0.564762
AT5G51140	0.0071606	0.564575
AT1G28200	0.00489939	0.564341
AT4G01883	0.0489194	0.564076
AT1G11545	0.0148529	0.563689
AT4G27660	0.0333749	0.563417
AT1G49660	0.00281648	0.563269
AT5G11260	0.0257189	0.563135
AT1G60600	0.00168301	0.562611
AT4G33470	0.0301471	0.562362
AT3G11720	0.0428961	0.561935
AT3G02830	0.0044651	0.561851
AT2G43560	0.000655247	0.561587
AT4G19380	0.0167505	0.561499
AT1G68590	0.000392894	0.561492
AT5G25810	0.00471154	0.560856
AT4G33660	0.013971	0.560773
AT4G09350	0.0290786	0.560399
AT1G49290	0.0233781	0.559945
AT2G26080	0.00101694	0.559876
AT3G19400	0.00748153	0.559812
AT5G63410	0.00473255	0.559428
AT4G27620	0.0137831	0.558638
AT5G57960	0.00783113	0.558221
AT1G31970	0.000236246	0.557381
AT5G47870	0.0467543	0.55731
AT5G26000	0.000631049	0.557098
AT5G57700	0.0424981	0.556833
AT2G20950	0.00409068	0.556285
AT2G40080	0.0103152	0.555781
AT1G11860	0.000417728	0.555752
AT3G13674	0.0492556	0.555224
AT4G20430	0.00947529	0.55403
AT4G34190	0.000635507	0.553872
AT4G15920	0.00574885	0.553813
AT5G48220	0.00292091	0.553586
AT5G13960	0.0451095	0.553287
AT4G15800	0.00740321	0.55319
AT3G47810	0.00521077	0.553079
AT4G24750	0.000405629	0.552934
AT4G29060	0.000191034	0.552254
AT5G14690	0.0402522	0.550772
AT2G31170	0.0136831	0.550122
AT2G17442	0.0326102	0.550012
AT1G32080	0.00239939	0.549873
AT4G38770	0.000136908	0.549812
AT3G04500	0.0129305	0.549768
AT1G20670	0.00941607	0.549604
AT3G01910	0.00300369	0.549108
AT3G26450	0.000523434	0.548394
AT5G13490	0.0215837	0.548223
AT3G09820	0.0020759	0.548187
AT2G46740	0.0378362	0.54807
AT5G26800	0.00526426	0.547984
AT2G47840	0.0109896	0.547433
AT1G24350	0.0449	0.547171
AT1G58602	0.00037379	0.547094
AT2G01590	0.00281775	0.547083
AT3G11280	0.00767129	0.546702
AT2G28000	0.000467397	0.546591
AT4G05150	0.00823675	0.545291
AT1G80850	0.0355152	0.545194
AT1G07350	0.000597937	0.544791
AT3G54650	0.0236398	0.543692
AT1G76730	0.0253515	0.543676
AT5G24620	0.0418078	0.543636
AT2G47390	0.000274452	0.543328
AT4G08755	0.00202687	0.542349
AT2G31040	0.00111564	0.541954
AT5G14220	0.0212525	0.541933
AT2G36220	0.000916327	0.541854
AT5G53370	0.00211475	0.541611
AT5G04740	0.000643148	0.54129
AT5G49970	0.0260367	0.540545
AT1G19660	0.00136526	0.539501
AT1G21090	0.0112373	0.539182
AT2G35260	0.0022714	0.538372
AT5G63550	0.00107934	0.538218
AT4G28480	0.0131164	0.537858
AT5G48290	0.0181393	0.537656
AT1G03746	0.0203865	0.537395
AT5G66290	0.0499516	0.536578
AT1G01320	0.000345772	0.536561
AT3G50520	0.0353649	0.536539
AT3G15850	0.00438869	0.536491
AT5G14580	0.0235303	0.536268
AT4G19120	0.00386398	0.536163
AT3G30775	0.000899771	0.536157
AT2G45400	0.0169931	0.536032
AT3G16290	0.000637417	0.535977
AT2G16850	0.0217766	0.535855
AT3G09210	0.00129903	0.535808
AT1G17100	0.00196574	0.535228
AT5G08200	0.0372943	0.535013
AT3G43670	0.0157539	0.535008
AT4G30150	0.0170823	0.534848
AT4G34270	0.0121415	0.534788
AT3G17360	0.00972555	0.534345
AT4G00165	0.000732934	0.533396
AT2G31560	0.0214977	0.533111
AT4G34135	0.00920211	0.532689
AT1G74850	0.0450458	0.532416
AT2G21410	0.0235214	0.532358
AT1G31340	0.0010717	0.532249
AT2G46630	0.00320428	0.531952
AT3G02020	0.00768467	0.531711
AT2G22480	0.0430839	0.53162
AT1G03850	0.00559666	0.530621
AT4G30280	0.0206521	0.530582
AT2G19450	0.0116964	0.530527
AT1G05320	0.00676898	0.530472
AT1G27630	0.0174242	0.530469
AT1G30510	0.00229241	0.530154
AT5G66100	0.0248459	0.52958
AT2G38870	0.00172122	0.529425
AT2G25930	0.00696447	0.528301
AT2G22090	0.0299535	0.528233
AT5G64850	0.0100197	0.528035
AT2G21860	0.00534131	0.527903
AT3G55360	0.00082272	0.527615
AT4G22485	0.0064092	0.526867
AT3G06035	0.00556801	0.526223
AT4G39510	0.0308367	0.525396
AT4G28100	0.033543	0.525014
AT1G01950	0.047151	0.525009
AT1G73990	0.0442894	0.524552
AT1G51500	0.00813169	0.524341
AT1G54360	0.0371039	0.524262
AT5G59180	0.0333985	0.523226
AT3G46970	0.00229496	0.522981
AT3G59630	0.0448924	0.522892
AT4G19060	0.0219747	0.522304
AT5G61440	0.0116021	0.522247
AT5G38980	0.000687086	0.52208
AT2G02960	0.046178	0.521621
AT2G34640	0.000806801	0.52118
AT1G23220	0.018899	0.521093
AT3G49500	0.00982043	0.521017
AT3G13490	0.0301445	0.52084
AT5G11060	0.00260443	0.520512
AT4G00040	0.0257272	0.52048
AT1G64430	0.0107227	0.520395
AT5G24570	0.0150376	0.520232
AT3G50500	0.0106361	0.519814
AT1G27385	0.0176955	0.519726
AT1G18250	0.0169492	0.519705
AT1G78010	0.0400223	0.518913
AT1G62290	0.0260494	0.518676
AT5G66055	0.0167091	0.518384
AT1G71720	0.00568518	0.518143
AT4G27340	0.0275809	0.517902
AT4G16380	0.00180591	0.517105
AT5G18570	0.00202815	0.517103
AT1G16880	0.00197084	0.51645
AT5G14800	0.00857106	0.516446
AT4G36520	0.000338767	0.516133
AT2G47630	0.0384997	0.5161
AT3G06580	0.00787506	0.51547
AT4G10060	0.00403082	0.514801
AT1G12000	0.0139258	0.514153
AT5G11670	0.00198675	0.514054
AT3G56160	0.0263754	0.514048
AT3G49210	0.0478795	0.514044
AT1G15260	0.000739302	0.513945
AT1G52827	0.0130241	0.513825
AT3G14890	0.0398484	0.5138
AT1G02475	0.00894804	0.513468
AT4G00570	0.036059	0.513459
AT4G14830	0.0244008	0.513147
AT1G33590	0.00203324	0.513083
AT4G09510	0.0269059	0.51299
AT4G34480	0.0245071	0.512576
AT3G47250	0.0310838	0.512529
AT1G16080	0.00409068	0.512394
AT5G64100	0.00901235	0.512337
AT1G09660	0.00641747	0.511671
AT3G53190	0.012011	0.511653
AT1G34040	0.043622	0.511409
AT4G14740	0.0109004	0.511165
AT3G55660	0.0472765	0.510693
AT5G05250	0.0137863	0.509997
AT1G69420	0.0143352	0.509867
AT3G26180	0.0269791	0.50965
AT1G53070	0.00360863	0.509638
AT5G65780	0.0297771	0.509358
AT4G05390	0.00448039	0.509283
AT4G09135	0.0464652	0.509202
AT2G25735	0.0353203	0.509182
AT1G13270	0.00833546	0.509166
AT2G35370	0.000635507	0.509149
AT2G31060	0.0218919	0.508799
AT5G55450	0.0119689	0.508767
AT4G15620	0.0130776	0.508695
AT1G51070	0.0027216	0.508368
AT2G28630	0.00146332	0.508127
AT1G35340	0.0195504	0.508015
AT1G14150	0.010908	0.507534
AT2G17972	0.00225038	0.507357
AT5G03040	0.0179903	0.506397
AT5G11760	0.018985	0.506052
AT5G42720	0.00606533	0.505938
AT1G48350	0.000978095	0.505797
AT4G25630	0.00874554	0.505476
AT4G26760	0.0332476	0.505374
AT5G48540	0.0127426	0.505295
AT5G05270	0.0156591	0.504868
AT5G57710	0.0100166	0.504829
AT2G01350	0.020626	0.504822
AT2G23610	0.00441034	0.504615
AT2G35780	0.0113723	0.504348
AT2G46390	0.00171994	0.503842
AT3G44550	0.0370899	0.503525
AT3G48500	0.00176261	0.503143
AT3G54000	0.013408	0.502726
AT3G24430	0.0123421	0.502612
AT3G55630	0.00508214	0.502439
AT1G12770	0.0128859	0.502276
AT5G58330	0.00301261	0.502197
AT5G07240	0.0157215	0.501936
AT1G19020	0.00902509	0.501859
AT1G59760	0.0390404	0.501492
AT5G04530	0.0120995	0.500815
AT5G13400	0.0101815	0.500421
AT4G39330	0.000655247	0.500287
AT5G48570	0.0197064	0.500259
AT3G52155	0.0232444	0.500118
AT2G38550	0.00435048	0.499885
AT3G20670	0.00493377	0.499855
AT4G39540	0.0103776	0.499582
AT5G52520	0.006534	0.498811
AT5G11790	0.00547695	0.498589
AT3G55410	0.010342	0.498225
AT5G04885	0.0385233	0.498188
AT1G31800	0.0244193	0.498162
AT3G55400	0.0173567	0.497909
AT3G24530	0.0160048	0.497571
AT4G21770	0.0135953	0.497553
AT3G26340	0.0205113	0.497149
AT3G23430	0.0133463	0.496969
AT5G21222	0.00835774	0.496855
AT1G66200	0.000338767	0.496608
AT2G38170	0.000715741	0.496566
AT1G78680	0.00207527	0.49631
AT2G36200	0.041825	0.496013
AT5G11200	0.00267066	0.496004
AT2G28360	0.0485169	0.495658
AT5G65810	0.0487513	0.495377
AT5G01960	0.0444377	0.495357
AT4G03210	0.00260953	0.49524
AT1G21080	0.0237583	0.494887
AT3G04155	0.0155432	0.494297
AT5G54810	0.00386462	0.493778
AT4G09020	0.0459826	0.493764
AT1G17220	0.00743314	0.493613
AT5G50870	0.00631814	0.493606
AT1G78890	0.00603732	0.493539
AT2G19860	0.0226738	0.493474
AT1G44790	0.00966505	0.493448
AT2G38280	0.040363	0.493147
AT4G16563	0.00685112	0.492541
AT4G30350	0.0244008	0.492125
AT1G69200	0.00376592	0.490803
AT5G04230	0.00412634	0.490757
AT4G23170	0.0447981	0.490639
AT1G32260	0.0376121	0.490181
AT4G14400	0.0251872	0.489954
AT3G11945	0.0156744	0.489889
AT2G35490	0.00713003	0.489837
AT3G62030	0.00126083	0.489699
AT1G70810	0.0481552	0.48917
AT1G76690	0.0248039	0.48914
AT3G10690	0.0124822	0.488975
AT5G42890	0.0081648	0.488848
AT3G09440	0.00298841	0.488772
AT3G13160	0.0314697	0.488653
AT1G58230	0.0212844	0.488555
AT1G45201	0.00096918	0.488532
AT5G51700	0.0385621	0.488468
AT5G61240	0.0303617	0.488422
AT3G56360	0.00411615	0.488139
AT1G04850	0.000923332	0.488062
AT3G45030	0.00426388	0.487917
AT3G05410	0.0277859	0.48759
AT3G01120	0.00207017	0.487165
AT1G17580	0.0064092	0.486942
AT4G18280	0.00337303	0.486527
AT1G65840	0.000839913	0.486251
AT3G54620	0.0361634	0.48615
AT2G42490	0.0114958	0.485917
AT5G11720	0.0136112	0.485008
AT3G63300	0.0479897	0.484408
AT5G11840	0.0371504	0.483502
AT3G18230	0.0396364	0.483204
AT4G09720	0.0313532	0.482819
AT5G54800	0.00941607	0.482349
AT1G24040	0.0192263	0.482246
AT3G50820	0.0113519	0.482226
AT4G26455	0.022493	0.481911
AT1G66670	0.00296994	0.481408
AT4G29590	0.0247198	0.481159
AT1G02280	0.00624745	0.480911
AT5G48600	0.00761844	0.480704
AT5G66470	0.00471982	0.480503
AT3G47450	0.00342588	0.479621
AT4G39190	0.0167652	0.479219
AT1G43560	0.00846791	0.479151
AT1G15000	0.0108858	0.479132
AT1G03160	0.0348994	0.47906
AT5G07030	0.00461411	0.478791
AT4G34980	0.0163589	0.478463
AT4G13170	0.00782922	0.477925
AT1G27435	0.00457145	0.477658
AT5G38720	0.0106565	0.477648
AT1G05000	0.0490569	0.477567
AT3G48740	0.0151114	0.477218
AT5G04950	0.00854623	0.476887
AT2G02820	0.0457259	0.475774
AT2G01450	0.0153878	0.4749
AT1G76160	0.00119269	0.474896
AT1G71710	0.0216817	0.474849
AT2G40840	0.01456	0.47471
AT2G46230	0.0212525	0.474448
AT1G05570	0.0105011	0.474173
AT5G60170	0.0346931	0.472716
AT4G02790	0.0132654	0.472501
AT5G56600	0.0251681	0.472447
AT5G35570	0.010277	0.472
AT4G02620	0.00543046	0.471784
AT1G76450	0.036592	0.471507
AT1G70280	0.0244403	0.471283
AT3G20930	0.0165684	0.470955
AT2G39700	0.00537315	0.470781
AT1G31230	0.0100057	0.470532
AT4G27960	0.00663907	0.470472
AT1G08540	0.00173013	0.470398
AT4G26370	0.00205234	0.470224
AT5G51550	0.000689633	0.469965
AT5G12860	0.00255795	0.469817
AT5G17170	0.00590359	0.469718
AT5G23510	0.0254451	0.469544
AT1G76890	0.00316607	0.469542
AT2G14680	0.0394982	0.469143
AT1G70900	0.013971	0.46862
AT4G13495	0.0143518	0.46855
AT4G23760	0.0324491	0.468526
AT5G65250	0.0370371	0.468463
AT3G15640	0.0268002	0.4676
AT4G34590	0.017742	0.467324
AT5G52640	0.003743	0.467245
AT3G58170	0.0441722	0.467189
AT5G20740	0.0349032	0.466834
AT5G10030	0.0403439	0.466655
AT5G57170	0.0462557	0.466194
AT5G19250	0.00243823	0.466132
AT5G08280	0.00204407	0.465825
AT2G01320	0.034616	0.465653
AT2G31660	0.0200255	0.465599
AT1G77710	0.00768467	0.465517
AT1G13820	0.0411895	0.465171
AT1G74070	0.00521778	0.465142
AT3G26700	0.0462385	0.464907
AT5G37600	0.0202114	0.464837
AT2G25510	0.00154674	0.464791
AT1G05860	0.0458272	0.464767
AT3G03270	0.0474452	0.464628
AT3G52400	0.0276133	0.46385
AT5G15230	0.00527764	0.463535
AT5G24314	0.00204088	0.463516
AT2G04039	0.0302044	0.462963
AT4G16390	0.0127674	0.462933
AT2G45790	0.0288283	0.46266
AT4G35760	0.00966505	0.462587
AT4G17090	0.00152636	0.462509
AT1G68790	0.00157539	0.462277
AT2G33850	0.0494556	0.46166
AT2G27450	0.0241403	0.461283
AT5G42110	0.0184584	0.461206
AT5G65050	0.0094823	0.461034
AT3G02900	0.0245243	0.460673
AT5G18660	0.00534131	0.460351
AT3G53280	0.00573102	0.459961
AT1G64060	0.0209724	0.459837
AT5G14060	0.00466442	0.459775
AT1G08980	0.00981024	0.459551
AT4G13590	0.0086322	0.458714
AT1G08570	0.0353712	0.458633
AT5G27430	0.0227038	0.458517
AT3G63160	0.00225038	0.457688
AT2G36835	0.00779801	0.457669
AT4G18205	0.0101732	0.457286
AT3G18110	0.031378	0.457212
AT1G12410	0.00899325	0.457097
AT2G33480	0.00514901	0.457022
AT1G12900	0.00278974	0.456824
AT2G24020	0.0179343	0.456759
AT4G17100	0.0365881	0.456684
AT5G16180	0.0330018	0.456318
AT3G52170	0.037621	0.455722
AT2G01600	0.0285698	0.455108
AT4G13250	0.00580935	0.454941
AT1G51710	0.0107711	0.454925
AT1G56660	0.00460774	0.454879
AT5G23120	0.0186475	0.454385
AT1G55840	0.0316302	0.454286
AT2G45240	0.0246218	0.453728
AT3G44750	0.00490639	0.453482
AT1G57820	0.00594626	0.453316
AT1G23950	0.0272122	0.45302
AT5G14740	0.00240767	0.452803
AT5G67350	0.0163341	0.452133
AT3G54820	0.0271829	0.45171
AT5G67220	0.0277611	0.451589
AT4G24630	0.0247134	0.451459
AT1G24120	0.00826987	0.451198
AT2G39970	0.0153763	0.451043
AT3G05800	0.0164245	0.450985
AT1G09200	0.0100586	0.450655
AT2G40070	0.034432	0.450548
AT5G02790	0.00941735	0.450228
AT4G28706	0.0136335	0.450203
AT2G40300	0.00941671	0.450161
AT4G10120	0.0239461	0.449984
AT5G63800	0.00335456	0.449777
AT2G21120	0.0325357	0.449753
AT5G44650	0.010859	0.448986
AT1G22890	0.0233144	0.448951
AT4G04570	0.0163341	0.448559
AT3G63140	0.00251337	0.447879
AT1G35720	0.0034972	0.447692
AT1G28400	0.00331381	0.447678
AT2G21660	0.000276999	0.44753
AT3G55010	0.0486258	0.447151
AT4G21160	0.0409609	0.447104
AT5G58770	0.0220434	0.445733
AT3G08590	0.00416454	0.445609
AT5G38530	0.0289735	0.44538
AT4G01690	0.00647924	0.445068
AT1G78630	0.00755731	0.445006
AT3G22200	0.00258851	0.44493
AT3G49680	0.00596536	0.444591
AT3G52470	0.00823421	0.444345
AT2G37940	0.00823102	0.444339
AT2G46650	0.00698548	0.443912
AT5G42100	0.0203547	0.443807
AT5G54910	0.0160577	0.44376
AT3G44890	0.00383469	0.443663
AT3G43720	0.0121988	0.44366
AT1G60730	0.0350669	0.443525
AT1G55490	0.0017728	0.443415
AT1G48090	0.0394829	0.443246
AT5G20720	0.0016811	0.443116
AT1G16040	0.0327585	0.443004
AT2G40430	0.0082514	0.44279
AT3G07010	0.00513945	0.44276
AT1G65710	0.0420613	0.442477
AT5G58250	0.00388054	0.442027
AT1G56580	0.00475548	0.441878
AT1G62740	0.0105394	0.44176
AT4G30910	0.0090824	0.441211
AT5G62530	0.00823102	0.440694
AT3G45050	0.0293524	0.440539
AT1G21780	0.00914226	0.440288
AT3G05050	0.0328222	0.440194
AT3G28940	0.000713194	0.440193
AT4G19880	0.00415563	0.439818
AT1G32580	0.0204254	0.439793
AT4G19840	0.0189983	0.43968
AT4G27600	0.00910278	0.439449
AT3G26060	0.00283749	0.439447
AT1G22450	0.0280686	0.438062
AT1G44575	0.00609845	0.437918
AT4G31210	0.0339334	0.437611
AT1G27980	0.02838	0.437553
AT5G08650	0.0282444	0.437392
AT1G06190	0.00289671	0.437218
AT1G27340	0.0163271	0.436891
AT3G45640	0.0189939	0.436753
AT1G65190	0.00534004	0.436699
AT1G58350	0.0466021	0.436608
AT5G41790	0.000655247	0.436411
AT5G60400	0.011734	0.435846
AT1G20190	0.00438869	0.435728
AT1G32060	0.00101949	0.435632
AT4G04040	0.0125223	0.435471
AT4G16630	0.00299669	0.435439
AT1G24180	0.0458711	0.434862
AT5G52970	0.00671358	0.434559
AT1G65540	0.0157686	0.43434
AT1G04900	0.0369638	0.433877
AT4G36515	0.0283036	0.433458
AT1G75270	0.00550497	0.43333
AT2G36990	0.0228923	0.433181
AT3G56040	0.0155209	0.433144
AT4G17340	0.00458546	0.433039
AT5G57800	0.0106521	0.432961
AT3G07670	0.0353903	0.432585
AT5G03940	0.00428935	0.432522
AT5G48910	0.035079	0.431896
AT5G35360	0.0492403	0.431827
AT3G63520	0.0078687	0.431796
AT1G75210	0.0271167	0.431693
AT4G39280	0.0179254	0.431647
AT4G33480	0.00958737	0.431181
AT4G35630	0.0429719	0.43101
AT5G10470	0.0386023	0.43092
AT1G04620	0.0414805	0.430841
AT4G19420	0.0244052	0.430536
AT2G40020	0.0132801	0.430388
AT5G10160	0.0224446	0.430313
AT5G22800	0.0133807	0.429877
AT1G63690	0.0179961	0.429662
AT1G33270	0.04868	0.429396
AT1G26180	0.0334857	0.429296
AT5G27150	0.0148637	0.429208
AT3G51920	0.0135131	0.429174
AT1G74560	0.00695746	0.429148
AT3G04640	0.0236812	0.429131
AT2G22640	0.0425197	0.429066
AT1G22410	0.0118804	0.428882
AT5G17160	0.00903273	0.428842
AT5G37310	0.0246167	0.428468
AT4G11830	0.0404528	0.428392
AT5G64620	0.0161602	0.428357
AT5G58420	0.0233081	0.428208
AT5G10930	0.0394275	0.428165
AT5G62300	0.028622	0.428138
AT2G23350	0.00553235	0.426336
AT4G19450	0.0100815	0.425487
AT2G41540	0.026869	0.425018
AT1G12800	0.0419708	0.424893
AT4G26670	0.00418747	0.424319
AT2G40610	0.0104986	0.423563
AT4G11450	0.0325032	0.422957
AT1G63220	0.00869396	0.422919
AT5G61380	0.00497962	0.422769
AT2G13560	0.0192798	0.422347
AT1G65930	0.000992104	0.422111
AT3G06770	0.00652573	0.421756
AT4G14440	0.00578006	0.421686
AT4G39460	0.0225153	0.42156
AT3G02190	0.0190996	0.420549
AT3G52110	0.0324529	0.419775
AT1G48210	0.0465003	0.419597
AT5G20990	0.0143206	0.419521
AT2G28605	0.0296135	0.419106
AT1G76310	0.047202	0.418797
AT2G38810	0.0279317	0.418758
AT5G58220	0.0103802	0.417551
AT2G28790	0.0197001	0.417362
AT3G20870	0.0453439	0.417265
AT5G57110	0.0122109	0.416805
AT5G38510	0.0446644	0.415821
AT4G17870	0.00537634	0.415461
AT5G48385	0.040475	0.414788
AT1G08660	0.0444995	0.414524
AT2G05440	0.00631177	0.414447
AT5G11270	0.0101248	0.414226
AT5G43350	0.0176293	0.413089
AT5G06390	0.0150662	0.412588
AT1G21900	0.00979114	0.412515
AT4G32180	0.0371835	0.412481
AT5G43960	0.0404222	0.412466
AT4G34131	0.0184074	0.412358
AT2G29690	0.0358909	0.412215
AT4G32930	0.0368097	0.41219
AT4G39730	0.00303044	0.411747
AT3G48750	0.0281623	0.411723
AT5G48630	0.0279648	0.411352
AT2G39930	0.0362137	0.411175
AT3G23890	0.0312385	0.410864
AT4G02340	0.0303808	0.410857
AT2G34170	0.0278235	0.410721
AT5G22340	0.0462188	0.410705
AT1G68530	0.00331381	0.410369
AT1G53240	0.00553362	0.409829
AT2G35382	0.0119587	0.409828
AT1G21750	0.00705171	0.409674
AT4G26970	0.00967078	0.409457
AT2G05840	0.00709883	0.408893
AT1G22070	0.0448605	0.408816
AT5G13140	0.00658877	0.408661
AT3G17930	0.0227713	0.408138
AT5G27330	0.0311105	0.407321
AT5G21326	0.020752	0.40681
AT5G27660	0.00508214	0.406635
AT1G22550	0.011776	0.406165
AT3G44310	0.00109845	0.405963
AT4G13360	0.040121	0.405081
AT2G32690	0.00141875	0.404776
AT4G34090	0.0364429	0.404732
AT1G37130	0.0026662	0.403796
AT4G26850	0.00692308	0.403684
AT3G19170	0.0045326	0.403116
AT5G52780	0.0228923	0.402875
AT5G40160	0.0428311	0.402781
AT4G27300	0.00347109	0.40239
AT1G32450	0.00326414	0.402122
AT1G80780	0.0441079	0.402055
AT3G21350	0.0474752	0.401271
AT3G50670	0.0166015	0.400586
AT5G09065	0.0272338	0.400135
AT1G56190	0.0164888	0.400119
AT3G03710	0.0418524	0.399733
AT2G35190	0.0370269	0.399428
AT3G22120	0.00352012	0.399346
AT5G11330	0.0180922	0.399172
AT2G32580	0.00771205	0.39883
AT3G49560	0.0362277	0.398135
AT1G67120	0.0175962	0.398085
AT1G14840	0.0271797	0.398015
AT5G19620	0.0422523	0.397733
AT3G50440	0.0444256	0.397272
AT2G21050	0.0421542	0.39649
AT4G08390	0.0245046	0.396236
AT3G02445	0.037018	0.396216
AT2G35410	0.0191467	0.396093
AT1G64330	0.00308839	0.396092
AT5G13460	0.0165416	0.396079
AT4G13840	0.00258469	0.395817
AT4G21910	0.0394931	0.395107
AT1G66350	0.0436347	0.394769
AT3G53920	0.0105674	0.394679
AT1G09415	0.0114735	0.39408
AT3G06590	0.0461207	0.39382
AT5G49030	0.0128636	0.393806
AT2G31400	0.0109666	0.393469
AT2G32560	0.0237003	0.393349
AT1G67730	0.0348625	0.393117
AT1G63970	0.0445352	0.393061
AT3G08600	0.0320587	0.39287
AT2G28930	0.0106629	0.39283
AT5G02240	0.00547185	0.39245
AT4G27520	0.00632578	0.392319
AT2G01180	0.036094	0.392141
AT3G16560	0.0352936	0.392028
AT1G09850	0.0234679	0.390824
AT4G13770	0.0140194	0.3904
AT4G03100	0.0389092	0.389786
AT5G11480	0.0127095	0.389527
AT4G15930	0.0400879	0.388751
AT2G31370	0.0395148	0.388733
AT5G03880	0.0207476	0.388607
AT3G43960	0.0138417	0.387822
AT2G18220	0.0337825	0.387391
AT3G16910	0.0297268	0.387356
AT5G51750	0.0178993	0.387099
AT5G27390	0.0483202	0.38591
AT3G20060	0.0259138	0.38585
AT5G64300	0.019076	0.385639
AT3G48730	0.0414028	0.384985
AT4G18370	0.00816735	0.384758
AT1G10830	0.0264372	0.384701
AT5G55990	0.0411061	0.384211
AT3G28930	0.0225038	0.383628
AT1G70370	0.0369791	0.382853
AT5G26570	0.0443059	0.382769
AT1G34315	0.0420613	0.382097
AT1G17140	0.0149147	0.381791
AT2G23430	0.0445555	0.381247
AT4G00370	0.0459673	0.381068
AT5G13000	0.0260437	0.380904
AT5G59870	0.021434	0.380784
AT4G34450	0.0429407	0.380667
AT3G13110	0.00450458	0.380286
AT4G04330	0.0268129	0.379968
AT5G03380	0.00284768	0.379934
AT5G06060	0.0350408	0.379881
AT5G62890	0.0167537	0.379475
AT3G55800	0.0205202	0.379252
AT1G19920	0.0238512	0.379117
AT5G04830	0.0304719	0.37875
AT1G21310	0.00461984	0.378465
AT5G20060	0.0243511	0.378435
AT2G31790	0.0154426	0.378361
AT1G10522	0.0146154	0.378244
AT5G42050	0.0198892	0.378168
AT1G03860	0.0437825	0.37792
AT3G48670	0.0270441	0.377134
AT2G38710	0.0453611	0.377132
AT1G52980	0.0391856	0.376931
AT5G20700	0.0146803	0.376717
AT5G18310	0.0348695	0.375393
AT1G80480	0.0124586	0.375238
AT2G37220	0.00873917	0.37521
AT2G46450	0.0490881	0.374961
AT2G38540	0.00216887	0.374749
AT4G37820	0.00720071	0.374659
AT1G33470	0.0274771	0.374237
AT3G26070	0.0244008	0.374189
AT2G32240	0.00482871	0.373417
AT5G36120	0.0152815	0.373089
AT1G64790	0.0270014	0.372406
AT5G60360	0.0234978	0.371648
AT3G06740	0.0387799	0.371631
AT2G31360	0.0194536	0.371379
AT1G04040	0.00634297	0.369457
AT4G18070	0.0339996	0.36923
AT3G53480	0.0358711	0.369109
AT3G17170	0.0137831	0.368957
AT1G11670	0.039083	0.368199
AT1G01540	0.026732	0.36807
AT5G15350	0.0470644	0.368045
AT4G30190	0.00212175	0.367791
AT1G68650	0.0366582	0.366792
AT1G36390	0.0203394	0.366144
AT1G33040	0.0168155	0.365869
AT3G51240	0.0468454	0.365717
AT5G22060	0.0337831	0.365231
AT1G19990	0.0490104	0.36501
AT4G25990	0.0183889	0.364499
AT5G54960	0.0265913	0.364497
AT5G22830	0.0265907	0.363964
AT1G64510	0.0232317	0.36352
AT4G30530	0.0178732	0.362702
AT5G01590	0.0167091	0.361875
AT3G26440	0.0449745	0.361355
AT4G37800	0.0138417	0.360404
AT1G24050	0.0449847	0.360384
AT5G41210	0.0382852	0.359607
AT3G25860	0.0299019	0.359385
AT5G54600	0.0129407	0.357505
AT2G42680	0.0349459	0.357424
AT1G59870	0.0288882	0.357207
AT3G09360	0.0326649	0.356982
AT5G04810	0.0138226	0.356822
AT1G72970	0.0389328	0.356404
AT1G30480	0.0354464	0.356367
AT4G38970	0.0188035	0.35602
AT5G23760	0.00950713	0.355959
AT2G39460	0.0313805	0.355434
AT4G04610	0.0130623	0.354636
AT5G63840	0.0338907	0.354406
AT1G29880	0.0352089	0.354403
AT4G17520	0.016918	0.354379
AT5G04290	0.0354814	0.353949
AT3G51830	0.0493314	0.353893
AT5G40850	0.0369683	0.353869
AT5G14370	0.0142301	0.353675
AT5G62790	0.0208488	0.353028
AT1G63470	0.030228	0.352317
AT3G52380	0.0201668	0.351691
AT4G24280	0.00963067	0.351407
AT1G18730	0.0406623	0.349833
AT4G34710	0.0210972	0.349803
AT1G05960	0.0248179	0.349341
AT4G27870	0.0280865	0.348811
AT5G03300	0.0295517	0.348641
AT5G18100	0.0373771	0.348592
AT2G41530	0.0197848	0.347959
AT1G08450	0.0188188	0.347043
AT3G46780	0.0344288	0.34624
AT3G59820	0.0396523	0.346186
AT5G23060	0.0340932	0.34509
AT2G21150	0.0302477	0.345042
AT1G27950	0.00639264	0.344412
AT1G66840	0.0356852	0.344075
AT1G17665	0.0458348	0.343248
AT3G14110	0.038906	0.343066
AT3G04260	0.0312729	0.343002
AT5G20660	0.0382871	0.342905
AT5G61170	0.0287207	0.342631
AT1G29070	0.0137245	0.342624
AT5G43470	0.0388907	0.342243
AT1G15340	0.019411	0.342194
AT2G47940	0.0239181	0.34148
AT3G06680	0.0483425	0.340741
AT1G60640	0.0364105	0.33973
AT3G25480	0.0479381	0.339609
[truncated: 2,341 more rows]

## Sheet: WT_BRZ250_vs_WT_BRZ0
Supplemental Data. Wang et al. (2021). Plant Cell.
Supplemental Data Set S1. Genes regulated by BAF1, BES1-D and BRZ. "WT_BRZ250 vs WT_BRZ0"
GeneID	p-value	log2FC
AT5G39190	0.00564233	8.40113
AT2G14210	0.00832937	8.0079
AT1G10110	0.00346956	7.55577
AT1G47610	0.00447648	7.31458
AT4G03955	0.00685041	7.26193
AT5G57520	0.00146734	7.12262
AT4G31354	0.00685041	7.09098
AT3G28770	0.00206928	7.04123
AT1G15385	0.00263741	6.79907
AT1G33840	0.00201753	6.34477
AT1G47540	0.00320291	6.29805
AT1G34520	0.0109103	5.58232
AT2G34210	4.8049e-05	5.29478
AT1G03880	0.0138909	5.15293
AT4G27150	0.000812081	5.0377
AT3G05858	0.0038455	4.70227
AT5G01490	0.00539258	4.46538
AT4G27140	0.00270553	4.40387
AT5G54740	0.000572364	4.37381
AT4G03050	0.0107477	4.10582
AT1G73300	0.000606685	4.07881
AT1G28690	0.0107477	3.53981
AT2G23110	0.00522467	3.52452
AT5G09915	0.0326052	3.52002
AT4G39480	0.00145467	3.47881
AT5G01935	0.0133766	3.33461
AT1G08290	0.0255679	3.28038
AT3G54520	0.0480654	3.27003
AT2G35742	0.0276393	3.23315
AT2G07714	0.0255679	3.1732
AT5G43590	0.0038925	3.05743
AT2G18550	0.0276393	3.02404
AT4G27160	0.000701199	3.01622
AT3G12160	0.0326052	2.99031
AT2G17055	0.0480654	2.8584
AT1G37150	0.0406447	2.81332
AT4G33020	0.0435926	2.80945
AT1G27940	0.0406447	2.73738
AT2G01422	0.0117456	2.66709
AT3G03425	0.0255679	2.65749
AT4G01533	0.00855695	2.59025
AT1G58320	0.0343265	2.54467
AT2G07763	0.00490892	2.51957
AT1G65090	0.0112192	2.48827
AT5G20810	0.0388421	2.48159
AT1G25460	0.0156492	2.47896
AT5G60220	0.0326052	2.47537
AT5G25380	0.0298823	2.46274
AT4G08040	6.23053e-05	2.46077
AT5G36150	0.00665505	2.43708
AT5G25910	0.0166915	2.41918
AT5G67411	0.0416669	2.41802
AT4G25140	0.000447753	2.40045
AT1G77730	0.0482322	2.39759
AT1G50590	0.0188225	2.38983
AT1G56670	0.0082507	2.38581
AT1G42560	0.0150092	2.34536
AT3G60140	0.0231929	2.33793
AT1G74150	0.00306458	2.3232
AT2G02930	0.018067	2.31125
AT4G03460	0.00551455	2.28716
AT4G04475	0.0314658	2.28037
AT2G35820	0.00505465	2.2743
AT2G32670	0.015579	2.27019
AT4G08785	0.0222662	2.22206
AT4G36700	0.000222821	2.21656
AT2G20810	0.036786	2.20211
AT1G14686	0.0310529	2.20118
AT2G14247	0.00167274	2.18181
AT4G18270	0.0410951	2.16631
AT1G06330	0.0302603	2.16244
AT4G01030	0.0435852	2.14422
AT2G32940	0.0395913	2.12808
AT1G02070	0.00327895	2.12532
AT2G38905	0.0490153	2.07235
AT1G30050	0.0411373	2.0483
AT1G22260	0.0266735	2.0387
AT2G34080	0.0438941	2.0166
AT4G34419	0.0310138	2.00314
AT1G74545	0.0451022	1.9925
AT5G51490	0.0234036	1.98992
AT2G46870	0.00877343	1.93825
AT4G13395	0.00225091	1.93061
AT5G17810	0.0411901	1.93036
AT1G44830	0.00193569	1.92759
AT3G50870	0.0451555	1.92509
AT3G17130	0.0317171	1.88528
AT1G58420	0.0241412	1.85405
AT3G57140	0.0378151	1.84057
AT1G53130	0.00488199	1.8394
AT2G27990	0.0266735	1.83593
AT2G20590	0.0109161	1.81024
AT1G65484	0.0316791	1.80766
AT1G29740	0.0192059	1.78211
AT2G32885	0.0431654	1.76222
AT3G16490	0.0156339	1.75983
AT4G17760	0.0318491	1.74847
AT3G06030	0.0346169	1.72433
AT1G77380	0.00286499	1.71741
AT5G53486	0.0138745	1.70266
AT5G43300	0.0396853	1.6877
AT4G21520	0.0310265	1.66676
AT1G52560	0.0300459	1.64926
AT5G43040	0.00404192	1.64426
AT4G29230	0.012912	1.63299
AT1G20530	0.0279471	1.62173
AT4G19645	0.0287407	1.62123
AT1G76610	0.00537885	1.60394
AT3G62510	0.0327346	1.60126
AT3G55240	1.58403e-06	1.60081
AT5G43710	0.020905	1.59496
AT3G18300	0.0348825	1.59073
AT4G26255	0.0307139	1.59049
AT3G10390	0.00266223	1.58746
AT1G15085	0.0165283	1.58082
AT4G14130	1.58403e-06	1.57279
AT1G50910	0.0396314	1.55315
AT5G48430	0.0232362	1.52453
AT4G28703	0.00354612	1.52252
AT5G04700	0.0395998	1.51987
AT5G23990	0.00684144	1.51728
AT1G78690	0.0336084	1.51049
AT3G03290	0.0253546	1.50945
AT5G52050	0.000180052	1.50294
AT4G14120	0.0497217	1.50067
AT2G19900	0.0364116	1.47189
AT5G09805	0.00586726	1.47037
AT2G08485	0.0186699	1.46668
AT5G66500	0.0207155	1.46461
AT3G11260	0.0393938	1.46387
AT4G34380	0.0181124	1.45599
AT5G05250	3.96008e-05	1.45477
AT3G30180	1.00322e-05	1.45059
AT3G56730	0.00323143	1.42752
AT3G22740	0.0275099	1.42535
AT5G01740	0	1.42345
AT3G51400	5.0161e-05	1.41632
AT1G19396	0.0304277	1.4008
AT2G47540	0.0136074	1.38209
AT1G24145	0.0392143	1.3798
AT1G28370	0.0387666	1.37772
AT1G72070	0.00278737	1.37351
AT1G25360	0.0376102	1.37266
AT3G21160	0.00450605	1.35196
AT1G15330	0.0325234	1.33045
AT4G23990	0.00521569	1.32942
AT2G01510	0.0220482	1.32896
AT5G57785	1.00322e-05	1.32886
AT3G50110	0.00986325	1.32548
AT4G13918	0.0314309	1.32494
AT1G20470	0.0288294	1.32381
AT2G17740	0.00361371	1.32108
AT5G52910	0.0188822	1.31799
AT3G01570	0.0139073	1.30361
AT4G01680	0.00048313	1.30341
AT1G54680	0.00595332	1.30338
AT4G16745	0.021498	1.29792
AT3G28455	0.037899	1.28549
AT5G54190	0.00159776	1.2676
AT4G16130	0.00284281	1.26548
AT5G57240	0.000664238	1.2647
AT5G05880	0.00174032	1.26426
AT4G19950	0.0149913	1.26081
AT2G32340	0.0291304	1.25744
AT5G57390	0.00545647	1.25446
AT1G03100	0.0079661	1.25406
AT5G58970	0.0239231	1.2521
AT5G09230	0.0224516	1.24392
AT1G54890	0.00766091	1.24072
AT3G05400	0.0123037	1.23736
AT3G26050	0.0442014	1.23444
AT5G01505	0.0238962	1.23327
AT4G27260	2.58725e-05	1.23251
AT1G03920	0.0499652	1.23178
AT2G43670	0.0240947	1.23071
AT1G68050	0.000341623	1.22669
AT5G67060	0.000586092	1.20529
AT2G44130	2.74566e-05	1.20179
AT5G57780	0.000298326	1.19867
AT1G30730	0.0287117	1.195
AT2G31340	0.00985374	1.1933
AT4G36930	0.0043091	1.19258
AT3G22470	0.0179064	1.19128
AT1G78910	0.0356471	1.19113
AT1G68870	0.0304409	1.19077
AT1G63450	0.00297429	1.18374
AT4G38410	0.0363731	1.18059
AT1G76065	0.0160357	1.17919
AT5G50240	0.0135873	1.17595
AT5G19170	0.043912	1.17528
AT1G15040	0.00165267	1.16653
AT3G50825	0.0051819	1.15799
AT2G16750	0.00797191	1.15211
AT2G03670	0.0388368	1.14387
AT5G03570	0.0329986	1.14253
AT3G07350	0.000221237	1.13972
AT2G14560	0.0343561	1.13924
AT5G22580	1.58403e-06	1.1366
AT3G53530	0.000137283	1.13587
AT2G01010	0.0340102	1.13583
AT5G14470	0.0448239	1.13571
AT5G59590	0.0343413	1.13549
AT3G52770	0.00935266	1.13384
AT1G09910	0.00419505	1.13378
AT4G36380	0.000912403	1.13121
AT4G07135	0.00832673	1.13046
AT1G72720	0.0465083	1.1266
AT5G40240	0.0133893	1.12605
AT1G57560	0.0275279	1.12298
AT4G15660	0.00511643	1.12182
AT3G22160	0.047833	1.11931
AT4G37310	0.00121126	1.11732
AT3G50660	7.70896e-05	1.11412
AT1G64660	7.70896e-05	1.11389
AT1G59940	0.0393938	1.10812
AT1G73875	0.00533555	1.10705
AT1G07985	0.00166429	1.10671
AT4G17000	0.00541158	1.10488
AT3G61190	0.0335139	1.09982
AT1G57590	0.0258952	1.09683
AT3G01330	0.0324394	1.09426
AT1G53760	0.0158065	1.09368
AT5G51520	0.0363947	1.0894
AT5G05330	0.0109568	1.08711
AT3G21870	0.0308501	1.08688
AT5G02020	0.000150483	1.08659
AT5G54569	0.0262189	1.08644
AT2G36270	0.0418528	1.08525
AT1G24260	0.00272718	1.08046
AT5G51080	0.0131411	1.07905
AT2G20680	0.0333064	1.06881
AT5G01990	0.0330799	1.06767
AT5G65400	0.0332684	1.06679
AT5G64110	0.00398173	1.06423
AT2G40100	0.0339215	1.0624
AT4G01870	7.23375e-05	1.06014
AT2G45320	0.0209388	1.05976
AT5G57920	0.0255679	1.05924
AT1G17040	0.0479735	1.05891
AT1G10970	0.0132594	1.0589
AT5G59070	0.0292212	1.05724
AT2G05510	0.000107186	1.05258
AT1G68500	0.00169967	1.05124
AT3G51280	0.0136718	1.05028
AT2G34670	0.0188088	1.04785
AT4G24790	0.0392787	1.04361
AT4G06165	0.000685886	1.04111
AT5G44210	0.0321168	1.03679
AT1G64110	0.000977348	1.035
AT3G27650	0.0255272	1.03409
AT4G17830	0.00499182	1.0319
AT5G09978	0.0456666	1.02467
AT5G07190	0.0453086	1.02292
AT4G36850	6.91694e-05	1.01897
AT3G20898	0.0046333	1.01098
AT3G02620	0.00639897	1.00701
AT3G13175	0.0269829	1.00652
AT4G15430	0.0252659	1.00245
AT5G03230	0.00217065	1.00207
AT3G57130	0.0370442	0.999501
AT1G10660	0.00778235	0.995877
AT5G48110	0.00742753	0.991678
AT4G26070	0.0188426	0.984759
AT1G60430	0.021592	0.981388
AT2G41150	0.0205439	0.980923
AT1G36060	0.000756112	0.980434
AT5G53902	0.00552194	0.979558
AT3G12530	0.00767675	0.978531
AT1G23180	0.0189984	0.978384
AT2G33980	0.0131248	0.972629
AT2G35930	0.0351391	0.972391
AT5G66170	0.000189028	0.970629
AT5G50450	0.0110333	0.970108
AT3G46180	0.017624	0.968652
AT4G33550	0.000368024	0.967481
AT5G44260	0.000261365	0.967371
AT2G03667	0.0185723	0.965148
AT1G10610	0.0240805	0.961584
AT4G03270	0.0301885	0.961258
AT5G52630	0.0283067	0.958432
AT3G17365	0.0187808	0.956045
AT4G23290	0.0045335	0.95577
AT1G26100	0.0124093	0.95544
AT4G13030	0.0380553	0.955305
AT5G62210	0.000886002	0.952537
AT2G23620	0.0417704	0.950171
AT2G35320	0.0076287	0.949937
AT1G03650	0.0205349	0.94615
AT1G21360	0.0173726	0.943457
AT1G66230	0.00616294	0.937808
AT5G63660	0.00478853	0.935044
AT2G41340	0.0271107	0.934652
AT1G62290	0.00131158	0.931962
AT2G19990	0.0475226	0.926737
AT3G09720	0.014656	0.924359
AT1G77170	0.0435926	0.92267
AT1G68620	0.0180928	0.920568
AT4G01935	0.00653361	0.913029
AT1G33340	0.0313992	0.911122
AT5G13330	0.00808226	0.908288
AT1G80510	0.0323275	0.904677
AT4G08540	0.0127198	0.901508
AT4G31805	0.0353498	0.901199
AT3G05510	0.0352817	0.896502
AT1G64930	0.0422467	0.893883
AT2G25690	0.0421992	0.893523
AT4G26200	0.00625799	0.893009
AT1G60160	0.0252938	0.892894
AT3G09150	0.0151101	0.888659
AT3G15440	0.0288194	0.886788
AT3G25013	0.030764	0.885371
AT3G60520	0.000754	0.885282
AT4G38230	0.0468372	0.884199
AT5G44005	0.00334284	0.883918
AT2G22490	0.00789535	0.883602
AT4G33490	0.00207878	0.882163
AT1G61980	0.021565	0.880818
AT3G53810	0.0109467	0.880491
AT3G63088	0.012384	0.878842
AT5G63000	0.00402344	0.878452
AT5G12290	0.00393949	0.877456
AT5G35940	0.0277058	0.876514
AT1G26260	0.00513279	0.874544
AT5G10720	0.0281731	0.874259
AT3G55480	0.0312683	0.873177
AT5G03860	0.0059491	0.870757
AT1G02340	0.00709541	0.870172
AT1G05950	0.0240435	0.868986
AT4G02220	0.0273029	0.868481
AT4G22340	0.00832673	0.868208
AT5G02750	0.00996304	0.867751
AT2G18670	0.00855695	0.863925
AT2G41230	0.00329215	0.863085
AT1G66800	0.011866	0.860431
AT1G26810	0.049143	0.851796
AT1G72330	0.0329558	0.851262
AT2G39350	0.0348186	0.850005
AT5G15740	0.00703839	0.848983
AT3G22880	0.0125276	0.846442
AT5G57230	0.0149776	0.843892
AT1G10490	0.0112572	0.838418
AT1G30010	0.0341692	0.837406
AT5G46690	0.0054797	0.836849
AT1G07300	0.0283199	0.83242
AT4G21990	0.000171076	0.829664
AT1G21400	0.000259253	0.828281
AT3G29130	0.0291953	0.827807
AT3G61210	0.0150826	0.826149
AT4G13950	0.0118359	0.825966
AT5G05965	0.0248962	0.82363
AT2G05590	0.0115455	0.823582
AT2G37585	0.00452664	0.821782
AT4G09460	0.00427847	0.821759
AT1G33790	0.00136702	0.82015
AT4G01670	0.00325994	0.819364
AT1G79360	0.0296832	0.815207
AT1G55590	0.0267834	0.815154
AT4G05330	0.0409715	0.814889
AT2G46530	0.0137035	0.814697
AT3G57645	0.0381657	0.814472
AT4G15540	0.00803791	0.812882
AT5G03720	0.0412044	0.811233
AT1G54310	0.015824	0.807352
AT2G25590	0.0436644	0.803679
AT5G42680	0.00128412	0.800568
AT4G34860	0.0209504	0.800528
AT2G22610	0.0216448	0.799331
AT4G09432	0.012441	0.799071
AT3G50630	0.009557	0.798845
AT4G16770	0.0113522	0.798762
AT5G19030	0.034062	0.798309
AT1G08757	0.0374085	0.794482
AT4G37940	0.0419531	0.794104
AT1G54385	0.0272438	0.793249
AT4G06701	0.0426855	0.792222
AT5G08260	0.000515867	0.787471
AT3G02480	0.00919162	0.780392
AT4G16710	0.0063224	0.779602
AT3G60530	0.000147315	0.778227
AT3G16770	1.32003e-05	0.776901
AT1G44835	0.00651777	0.774729
AT4G29690	0.0152754	0.774474
AT1G14020	0.0356175	0.772681
AT1G72060	0.0038793	0.772648
AT1G45207	0.0102519	0.771294
AT3G56360	0.000219653	0.771149
AT4G37550	0.0043714	0.770514
AT5G15230	0.000132531	0.767348
AT1G67940	0.0261001	0.767003
AT5G03440	0.048059	0.765819
AT4G01995	0.0211521	0.764226
AT4G10910	0.0013327	0.76403
AT5G54510	0.000322087	0.764005
AT1G07705	0.0100718	0.763979
AT1G77270	0.0238429	0.763249
AT3G05730	2.32325e-05	0.760914
AT4G34540	0.0162738	0.759204
AT1G73870	0.00120545	0.758178
AT4G11970	0.0445932	0.756053
AT2G24530	0.00892655	0.75561
AT4G27710	0.0060547	0.750775
AT3G55485	0.0301009	0.749144
AT5G05690	0.000198004	0.748904
AT4G35720	0.00112942	0.74833
AT5G03420	0.0389218	0.746904
AT4G14270	0.000242885	0.74624
AT1G27670	0.00270236	0.744855
AT4G00880	0.0300887	0.744285
AT5G19040	0.0219589	0.743959
AT1G61240	0.0205143	0.74383
AT2G16740	0.0499784	0.741305
AT3G01142	0.0175854	0.741246
AT3G24820	0.0416347	0.736163
AT5G39580	0.000985797	0.735846
AT5G66360	0.0153282	0.735616
AT1G62610	0.0451096	0.734964
AT2G48090	0.0354364	0.734931
AT3G51000	0.00488569	0.734597
AT5G56380	0.0194313	0.732581
AT1G05163	0.0183616	0.732069
AT5G66675	0.00216907	0.73157
AT5G49100	0.0105824	0.730259
AT2G32040	0.0478098	0.729124
AT5G61520	0.00576113	0.728413
AT2G31010	0.00647236	0.728367
AT4G10925	0.00594963	0.728101
AT5G02010	0.0432774	0.72725
AT1G69587	0.0400602	0.725818
AT2G45050	0.0215909	0.723172
AT5G49015	0.0273251	0.721755
AT1G25480	0.0313586	0.720804
AT1G80290	0.00718676	0.720499
AT5G64430	0.0102545	0.719922
AT3G41768	0.00439992	0.718955
AT4G02640	0.00696499	0.718803
AT5G24660	0.00527325	0.717584
AT3G17940	0.00964201	0.717512
AT4G24340	0.028935	0.71729
AT3G29400	0.0372638	0.714892
AT1G21050	0.00171392	0.713696
AT4G09135	0.0239041	0.712216
AT5G52510	0.0227541	0.710655
AT2G02850	0.0480955	0.709871
AT5G60100	0.0327826	0.70949
AT4G21120	0.0282259	0.70938
AT3G17790	0.00749036	0.708585
AT2G34200	0.012602	0.705638
AT3G46130	0.0382739	0.704688
AT4G33120	0.0122113	0.701594
AT5G03995	0.0483563	0.701059
AT2G45440	0.0139596	0.700903
AT2G28120	0.00587835	0.699521
AT4G21090	0.0492492	0.698149
AT1G14230	0.0391393	0.697547
AT3G49780	0.00177887	0.696253
AT2G07777	0.00263002	0.696002
AT1G08465	0.013459	0.695569
AT1G07040	0.00824225	0.694207
AT2G23170	0.0041602	0.692167
AT1G11790	0.00961614	0.69173
AT4G14020	0.00624267	0.691321
AT1G53290	0.00988806	0.690511
AT5G50420	0.0175067	0.689845
AT1G51740	0.0445842	0.688434
AT1G24020	0.00232536	0.688306
AT1G50710	0.0158498	0.687123
AT1G77330	0.00340673	0.687073
AT3G18090	0.0420761	0.685924
AT4G00290	0.0267274	0.684975
AT5G44585	0.00736259	0.68452
AT2G26660	0.0182396	0.683894
AT5G04940	0.0404393	0.682855
AT5G42600	0.00135012	0.682702
AT1G52100	0.00137494	0.681707
AT1G12560	0.00818417	0.68059
AT1G18580	0.0136332	0.679263
AT4G13110	0.0407693	0.678833
AT3G05600	0.00762131	0.678541
AT1G52980	0.00294419	0.677621
AT1G55840	0.0029595	0.67651
AT1G49290	0.0214262	0.675302
AT3G48330	0.029821	0.675217
AT1G30720	0.00414277	0.675131
AT1G25540	0.0169143	0.674415
AT2G04955	0.00442368	0.672857
AT2G07667	0.0460732	0.670557
AT3G54820	0.00626379	0.670131
AT4G25620	0.00251333	0.670086
AT3G53980	0.00153598	0.669826
AT3G47420	0.0107899	0.669429
AT4G21705	0.0152806	0.668169
AT5G44250	0.0175843	0.666842
AT3G29180	0.0267411	0.666677
AT4G29420	0.0212868	0.664353
AT2G27385	0.000446697	0.663604
AT3G16670	0.000181636	0.663318
AT3G09390	0.00011405	0.662049
AT4G26640	0.00704367	0.661579
AT2G07706	0.00187285	0.66141
AT3G21465	0.0434685	0.660777
AT5G09440	0.000651566	0.660722
AT2G43060	0.0175437	0.66024
AT3G59400	0.00667247	0.659407
AT3G07140	0.0129627	0.659353
AT2G46600	0.000371192	0.658511
AT5G03700	0.0408284	0.658042
AT4G17500	0.00717039	0.657448
AT4G05440	0.0343688	0.657365
AT1G04400	0.00107556	0.653411
AT5G18600	0.000281958	0.652767
AT5G15680	0.0042959	0.652567
AT5G27460	0.0499477	0.652063
AT3G44610	0.013996	0.651497
AT1G47395	0.0360093	0.650306
AT3G56170	0.0091008	0.649782
AT2G16700	0.00148793	0.648769
AT5G43520	0.0467063	0.647765
AT5G05270	0.00696024	0.647127
AT1G19530	0.00442737	0.646631
AT3G51860	0.00898939	0.646468
AT1G19680	0.0424494	0.644962
AT1G71130	0.0037003	0.644572
AT4G02730	0.0409594	0.64419
AT5G23880	0.047465	0.641456
AT5G50350	0.0237378	0.640798
AT1G80440	0.000447753	0.639511
AT5G54585	0.015739	0.637074
AT2G05380	3.11526e-05	0.636721
AT5G09390	0.0486953	0.635921
AT5G53980	0.0111289	0.63524
AT4G14410	0.0291874	0.633499
AT3G05335	0.0137547	0.632159
AT5G47450	0.000247109	0.631994
AT3G15500	0.0168589	0.631504
AT1G66890	0.00960452	0.631113
AT1G55740	0.0386705	0.630285
AT2G26780	0.047078	0.629694
AT5G59080	0.015513	0.626947
AT2G07738	0.026061	0.626879
AT2G42700	0.0109715	0.626746
AT1G34780	0.0474323	0.62639
AT1G08210	0.0363815	0.624699
AT4G19840	0.00122499	0.624437
AT1G67030	0.00901684	0.62407
AT5G44110	0.0386082	0.622602
AT1G75710	0.040255	0.621988
AT5G46510	0.0388616	0.621771
AT3G02690	0.0119858	0.621703
AT3G22310	0.0352426	0.62148
AT2G25560	0.0329944	0.621084
AT4G36040	0.000654206	0.620962
AT3G55500	0.0373346	0.620633
AT1G05160	0.0240905	0.620345
AT5G20230	0.0259586	0.620204
AT1G09530	0.00448123	0.619851
AT5G57660	0.000804161	0.619596
AT2G36720	0.0140287	0.619459
AT1G05340	0.00276414	0.619441
AT3G22970	0.011433	0.618704
AT2G21185	0.0055061	0.618611
AT4G34250	0.00495063	0.618309
AT5G58790	0.0370938	0.617556
AT2G29360	0.0203469	0.617456
AT4G23895	0.0259106	0.616474
AT5G66650	0.0108512	0.616362
AT5G08640	0.00734252	0.616203
AT5G16300	0.0255188	0.616005
AT1G73260	0.00192566	0.615087
AT5G46050	0.0128212	0.614432
AT2G44080	0.000546491	0.612677
AT1G75580	0.0170759	0.611534
AT4G37210	0.0357796	0.611201
AT1G25560	0.00162944	0.610924
AT1G45015	0.00701568	0.60947
AT5G11610	0.023459	0.608725
AT4G04210	0.0249929	0.607297
AT2G32880	0.00219969	0.606708
AT2G39705	0.00173346	0.605431
AT1G12240	0.013939	0.60514
AT1G74670	0.000912403	0.604287
AT5G48370	0.0387206	0.603622
AT4G39660	0.0472242	0.602354
AT3G27010	0.0248778	0.601847
AT4G34412	0.023459	0.601414
AT2G33790	0.00274249	0.601321
AT3G20395	0.00110935	0.601319
AT3G18080	0.000525899	0.600923
AT3G19860	0.0143022	0.600412
AT5G20150	0.0074835	0.600279
AT5G01970	0.041168	0.599437
AT5G21940	0.000481018	0.598699
AT4G26240	0.030556	0.598305
AT1G29760	0.0223317	0.59818
AT3G04610	0.00770685	0.597774
AT4G28390	0.0231042	0.597414
AT1G61275	0.0445298	0.596863
AT2G43910	0.000606685	0.596226
AT1G06580	0.0288727	0.595986
AT3G23160	0.0236792	0.595168
AT1G03300	0.0431549	0.594873
AT1G15800	0.00986061	0.594687
AT1G76930	0.000642061	0.594015
AT4G15570	0.0340435	0.594012
AT5G60940	0.0245076	0.593457
AT2G18690	0.047173	0.592342
AT1G60650	0.0196082	0.592172
AT3G13550	0.0152748	0.591953
AT1G75750	0.000142035	0.591918
AT1G31180	0.0139427	0.589064
AT3G04570	0.0182845	0.588352
AT1G54000	0.00359364	0.587684
AT5G48490	0.00180897	0.585737
AT4G09420	0.0430366	0.5849
AT2G38530	0.000242885	0.584777
AT3G16190	0.0184978	0.584134
AT5G07980	0.0451676	0.583709
AT4G27740	0.00475157	0.583395
AT1G36940	0.0461872	0.583082
AT3G59930	0.00481388	0.582749
AT5G48970	0.0189038	0.582529
AT2G19470	0.0385395	0.581755
AT5G48335	0.0100676	0.58151
AT1G62180	0.00055494	0.581394
AT1G10760	0.00182111	0.580249
AT1G31040	0.0150092	0.579148
AT2G41250	0.00399863	0.578418
AT5G23405	0.041526	0.576978
AT5G04885	0.0269534	0.576976
AT1G23220	0.0295649	0.57592
AT1G22500	0.00793389	0.574772
AT1G25450	0.00898991	0.574233
AT3G23170	0.0493136	0.57368
AT1G17580	0.0034231	0.571398
AT4G26080	0.00297429	0.571208
AT5G65020	0.0015872	0.570619
AT5G62530	0.00839854	0.569478
AT1G76560	0.013714	0.568233
AT1G19310	0.00832673	0.567547
AT4G17420	0.0221247	0.566719
AT1G25400	0.0133566	0.566649
AT2G17640	0.0323227	0.565381
AT5G35360	0.00400655	0.564597
AT2G27830	0.0025033	0.564535
AT3G23150	0.0298479	0.56351
AT1G25550	0.00137283	0.563372
AT5G14800	0.00482285	0.562989
AT1G30330	0.00255082	0.562376
AT3G50060	0.0498221	0.561575
AT1G11210	0.0190929	0.560602
AT4G21210	0.0138138	0.560069
AT5G52100	0.011611	0.557959
AT1G50480	0.00308517	0.557335
AT4G08950	0.000843234	0.557243
AT5G64680	0.0360542	0.556546
AT4G05150	0.00191826	0.556309
AT4G13660	0.0135034	0.555832
AT4G11300	0.0446164	0.554845
AT1G67340	0.0447183	0.554611
AT2G26430	0.00348646	0.554061
AT2G37380	0.042375	0.55377
AT1G03230	0.0156355	0.552923
AT1G11700	0.0371841	0.552176
AT5G14620	0.0478906	0.551882
AT3G59940	0.000590316	0.551688
AT3G16720	0.0052215	0.55027
AT5G05480	0.0308707	0.549857
AT3G48740	0.00206347	0.548977
AT3G20680	0.0134886	0.548056
AT4G22756	0.0133566	0.547728
AT1G59820	0.0167775	0.546909
AT5G16510	0.0117789	0.546753
AT2G19810	0.00587307	0.546355
AT1G65970	0.00106605	0.545854
AT2G46200	0.0244448	0.545765
AT1G67580	0.00801204	0.54342
AT5G02550	0.0407308	0.542203
AT1G55675	0.00358467	0.541469
AT4G29380	0.024496	0.541175
AT3G47250	0.0173394	0.540746
AT2G07687	0.0177692	0.540142
AT4G01250	0.0397376	0.540041
AT5G04120	0.0420328	0.540018
AT2G31380	0.0327837	0.538454
AT4G16780	0.00290142	0.536684
AT4G14490	0.0339749	0.534514
AT1G58025	0.00479592	0.533992
AT3G21351	0.0255425	0.532311
AT1G02860	0.00595174	0.532092
AT2G07695	0.0141602	0.53158
AT5G50335	0.00840435	0.530607
AT4G35870	0.0377755	0.528884
AT2G03760	0.00583188	0.528288
AT3G47820	0.0462311	0.526746
AT1G73760	0.00730134	0.525567
AT4G29190	0.00320186	0.525436
AT5G28850	0.0151898	0.524888
AT1G10070	0.0227921	0.52432
AT1G32190	0.0171736	0.522107
AT3G10405	0.023884	0.521963
AT1G76220	0.0361492	0.521741
AT3G49500	0.036644	0.521405
AT1G15890	0.0226401	0.521282
AT1G09687	0.0460352	0.520786
AT1G15030	0.0348968	0.520125
AT1G63350	0.0383331	0.518649
AT3G48970	0.045711	0.518225
AT1G28200	0.0199725	0.517446
AT5G44572	0.00163155	0.516991
AT5G09065	0.00984424	0.516851
AT1G32310	0.0429178	0.516277
AT5G04720	0.0346344	0.516016
AT5G63160	0.00029463	0.515434
AT3G27690	0.000924019	0.51533
AT1G50640	0.00912931	0.514835
AT4G15910	0.0024109	0.514784
AT5G46710	0.00924125	0.514649
AT3G54680	0.0488014	0.514257
AT5G62720	0.00287713	0.514145
AT4G33980	0.00151698	0.51249
AT3G62290	0.000710175	0.51194
AT4G16330	0.0384719	0.511797
AT4G21430	0.0270701	0.510457
AT5G04530	0.00578436	0.509669
AT5G58000	0.0391356	0.509042
AT5G57960	0.0329944	0.508984
AT5G06320	0.00435767	0.508726
AT2G16070	0.0358086	0.507752
AT5G27410	0.0297788	0.506153
AT1G17530	0.0189772	0.505801
AT1G54130	0.00465917	0.505554
AT1G04770	0.00302603	0.503386
AT3G18280	0.0202497	0.502928
AT3G51240	0.00949945	0.502489
AT1G07090	0.00885105	0.502116
AT4G27760	0.0248704	0.50167
AT1G10270	0.037719	0.500681
AT2G32650	0.0135044	0.5004
AT1G30680	0.0248994	0.500174
AT2G40940	0.00341676	0.500083
AT4G12470	0.000617245	0.500016
AT1G20880	0.0279033	0.49951
AT4G36780	0.00208934	0.497229
AT3G46700	0.0116474	0.496505
AT4G33960	0.00202809	0.495509
AT5G21222	0.01885	0.493206
AT4G32180	0.0127124	0.492211
AT1G14890	0.0136385	0.492094
AT2G25900	0.00163789	0.491328
AT1G22450	0.00997307	0.491199
AT1G70290	0.00599609	0.49099
AT2G20670	0.000549131	0.490533
AT1G73830	0.00863192	0.489874
AT1G28250	0.0265484	0.489798
AT3G58670	0.0148023	0.488614
AT5G42200	0.0259021	0.488061
AT1G17120	0.0449063	0.487053
AT3G05160	0.0255272	0.486278
AT2G43490	0.0282713	0.485617
AT5G15080	0.0134738	0.484905
AT5G58270	0.0281018	0.484362
AT1G45163	0.0449934	0.483652
AT3G51990	0.0434812	0.483051
AT5G26570	0.00893975	0.482224
AT3G49940	0.00414277	0.480939
AT5G53370	0.00766989	0.480882
AT4G21670	0.0389413	0.48071
AT1G67860	0.019236	0.480429
AT1G57620	0.0148302	0.480125
AT2G28900	0.00169756	0.480077
AT2G07675	0.0038228	0.479677
AT5G26280	0.00191087	0.479556
AT2G14878	0.00202175	0.476735
AT2G20180	0.0278568	0.475126
AT2G29340	0.0171545	0.474991
AT2G41890	0.0394276	0.474889
AT3G28130	0.0299842	0.474765
AT4G17100	0.0110534	0.474186
AT3G03870	0.0309277	0.474134
AT2G18050	0.00246264	0.473664
AT4G35770	0.000455673	0.473297
AT5G08790	0.0107873	0.472942
AT1G71030	0.00491261	0.472134
AT5G11390	0.0368615	0.471663
AT3G23490	0.00667723	0.468365
AT4G38540	0.00660964	0.468226
AT4G30450	0.00445958	0.467608
AT5G14930	0.0145942	0.467593
AT3G48590	0.0180791	0.467249
AT2G21130	0.0162865	0.466513
AT5G27320	0.0348339	0.464956
AT4G26570	0.0356143	0.464298
AT3G20340	0.0195126	0.462255
AT3G13080	0.0430941	0.462006
AT4G24240	0.0206727	0.461478
AT4G12480	0.00631712	0.460497
AT5G58787	0.0226063	0.460045
AT4G31550	0.0190691	0.459821
AT1G64060	0.0440588	0.45977
AT2G17880	0.0182359	0.459546
AT4G23270	0.0219251	0.459443
AT1G06080	0.00502983	0.45916
AT4G33030	0.0221596	0.459083
AT5G67300	0.0153334	0.458499
AT1G13670	0.0439712	0.458088
AT5G44080	0.0076419	0.458014
AT2G37410	0.00414753	0.457705
AT1G73820	0.0364444	0.457632
AT1G25275	0.000742383	0.457315
AT1G28960	0.0422615	0.455674
AT4G22190	0.00405829	0.455294
AT4G33110	0.02853	0.454342
AT5G49970	0.0417361	0.454207
AT2G45210	0.0365986	0.453509
AT1G08315	0.0445932	0.453004
AT2G07707	0.0311257	0.451419
AT3G06750	0.0101309	0.45127
AT1G53320	0.0292661	0.450835
AT2G02100	0.000437721	0.450124
AT5G35180	0.0156851	0.449755
AT5G62930	0.0368377	0.448896
AT2G28815	0.0107888	0.448776
AT2G16405	0.0294693	0.448562
AT1G45150	0.0301167	0.448492
AT5G42940	0.0217245	0.448479
AT3G62550	0.000822113	0.446732
AT2G18390	0.0427689	0.446655
AT5G61380	0.00324463	0.446552
AT3G45780	0.00524632	0.445334
AT2G07732	0.00100005	0.445241
AT3G43270	0.0355357	0.444557
AT5G40720	0.0434358	0.444327
AT4G22517	0.0037531	0.443418
AT5G42900	0.0352273	0.443411
AT1G17980	0.0191288	0.443091
AT1G78080	0.00449865	0.442883
AT2G30150	0.0498907	0.442878
AT3G01590	0.0389302	0.442804
AT5G05100	0.0181171	0.442628
AT5G18110	0.00596969	0.441918
AT4G27060	0.0279904	0.441853
AT2G20930	0.0260948	0.439897
AT1G68670	0.00596969	0.439096
AT3G02230	0.0141602	0.438721
AT1G20620	0.000281958	0.436607
AT3G18980	0.0220862	0.43653
AT1G26800	0.00478114	0.435907
AT5G61330	0.00476847	0.43579
AT3G55450	0.0100744	0.435377
AT3G19030	0.00069275	0.434848
AT5G39610	0.0132045	0.434329
AT5G22510	0.0434659	0.434123
AT5G35620	0.0392893	0.434061
AT3G50500	0.0169196	0.434029
AT1G60490	0.0260975	0.433849
AT5G54390	0.0142642	0.433564
AT2G46490	0.0170447	0.433339
AT1G03850	0.0128212	0.432024
AT2G47790	0.0456048	0.429831
AT5G05440	0.00478325	0.429633
AT4G32480	0.00586515	0.428969
AT5G59430	0.021734	0.428439
AT5G10160	0.0133851	0.4283
AT5G14170	0.0244321	0.4282
AT2G17440	0.0288157	0.428181
AT2G26070	0.0284598	0.427927
AT5G25900	0.0309441	0.427903
AT4G01580	0.034542	0.426144
AT2G23320	0.0297043	0.425685
AT2G40080	0.0267907	0.425664
AT5G01980	0.017314	0.425088
AT4G28300	0.0205343	0.424828
AT5G60680	0.0136016	0.424554
AT2G36910	0.0169682	0.424337
AT4G11360	0.0179962	0.424197
AT4G28706	0.0153577	0.423636
AT2G47240	0.0173874	0.423003
AT1G72550	0.0244928	0.42201
AT3G10020	0.000955172	0.421401
AT1G73120	0.0476963	0.42076
AT3G47810	0.0169048	0.420754
AT1G77690	0.0146956	0.420181
AT1G23380	0.044665	0.419845
AT4G34950	0.0154808	0.419834
AT1G12800	0.037474	0.419225
AT3G26510	0.00286974	0.418771
AT3G26200	0.0380316	0.418536
AT2G04160	0.0353915	0.418266
AT1G58360	0.0247949	0.417234
AT2G07751	0.0014288	0.417041
AT3G21865	0.0200591	0.416476
AT3G05727	0.00301125	0.415485
AT1G49720	0.0383774	0.414508
AT5G13000	0.012893	0.414061
AT1G31230	0.0276562	0.413778
AT4G39280	0.0470067	0.413058
AT4G27280	0.0233566	0.410686
AT2G28080	0.0331095	0.410397
AT5G67480	0.00994825	0.410203
AT1G69390	0.0321358	0.410166
AT2G26300	0.0233534	0.409858
AT3G45030	0.00966366	0.409746
AT2G41090	0.0389186	0.408625
AT3G19930	0.0215497	0.408422
AT1G15740	0.011574	0.407709
AT2G45240	0.0423227	0.407442
AT4G34220	0.0349517	0.407205
AT5G51070	0.0149327	0.406851
AT5G23670	0.0489831	0.406678
AT1G76240	0.0255779	0.404105
AT1G21910	0.0148403	0.404043
AT4G22513	0.00502297	0.403127
AT5G25280	0.000984212	0.40307
AT2G20570	0.0400185	0.402763
AT2G41310	0.029086	0.402345
AT5G05550	0.0316411	0.401454
AT2G15830	0.0493315	0.401321
AT1G57720	0.00331538	0.401295
AT1G48300	0.00126036	0.400683
AT3G58170	0.0375411	0.399937
AT4G00630	0.0343413	0.399066
AT1G70310	0.0357786	0.398799
AT4G37540	0.00833677	0.398602
AT4G36970	0.0247505	0.397041
AT5G13930	0.0328423	0.396355
AT4G29905	0.00142246	0.396234
AT1G78680	0.00808068	0.395529
AT1G64230	0.0043091	0.394921
AT2G34170	0.0296716	0.394774
AT1G20950	0.0482032	0.394548
AT1G13250	0.00686625	0.394186
AT3G26740	0.000617245	0.393572
AT5G16370	0.00492212	0.393359
AT5G25475	0.0418956	0.392192
AT3G23690	0.0418956	0.391628
AT4G30650	0.00731876	0.391168
AT2G39400	0.0231918	0.390927
AT1G66270	0.00599609	0.390915
AT4G00560	0.0176636	0.390259
AT1G60010	0.0231073	0.389594
AT2G07698	0.00271028	0.388005
AT1G08460	0.0454924	0.387329
AT4G28240	0.00171445	0.387099
AT1G29930	0.000173716	0.386223
AT1G22890	0.0314082	0.386211
AT5G21020	0.00111199	0.385438
AT2G21210	0.00852474	0.384843
AT5G08000	0.0343413	0.384013
AT1G22640	0.0262828	0.382645
AT1G01960	0.0454385	0.382319
AT1G02475	0.0451962	0.382186
AT1G33970	0.024835	0.381915
AT1G56300	0.025815	0.381607
AT1G69410	0.00859707	0.381514
AT3G10800	0.0420761	0.380938
AT2G24830	0.036607	0.380764
AT4G24520	0.0235393	0.380545
AT4G14500	0.0440868	0.379988
AT1G60960	0.0216305	0.379939
AT2G46800	0.0137806	0.379108
AT1G03610	0.0087861	0.378097
AT4G32340	0.00237341	0.377815
AT5G19680	0.0290945	0.376705
AT1G70780	0.0136823	0.376629
AT4G00780	0.0124658	0.376526
AT2G32150	0.00348487	0.376345
AT5G04190	0.0261677	0.375705
AT4G00720	0.0106505	0.375586
AT5G67420	0.00424732	0.375325
AT5G48385	0.0291246	0.375278
AT2G46280	0.0358514	0.37518
AT5G53450	0.0196526	0.375175
AT1G35350	0.0177327	0.374608
AT3G06355	0.00213316	0.373427
AT2G23380	0.0258979	0.372352
AT4G16890	0.0498221	0.371507
AT5G46110	0.012555	0.370866
AT2G43610	0.0200639	0.370587
AT3G46970	0.0240947	0.369626
AT1G09060	0.0426496	0.369177
AT1G51690	0.0416231	0.368647
AT5G13800	0.0422213	0.368358
AT5G49980	0.015504	0.368067
AT1G78460	0.039736	0.366936
AT3G23880	0.044128	0.366413
AT3G61470	0.000823697	0.364751
AT5G19120	0.00151909	0.364418
AT1G22190	0.0133671	0.362658
AT4G10060	0.04804	0.36248
AT5G22270	0.00417762	0.362389
AT5G11200	0.0388949	0.361601
AT2G36990	0.0405027	0.361283
AT5G04470	0.0345779	0.361164
AT4G37300	0.00365436	0.36049
AT5G08570	0.0454633	0.358518
AT3G17900	0.0499108	0.358234
AT2G26330	0.0301795	0.357583
AT2G41530	0.0130271	0.354439
AT2G24290	0.0441591	0.354384
AT5G62300	0.0215613	0.354187
AT2G23120	0.00709541	0.353725
AT3G50750	0.0132895	0.35342
AT3G11770	0.0341639	0.353141
AT1G05835	0.0153012	0.353037
AT2G36900	0.0414087	0.353018
AT5G07100	0.0339332	0.352375
AT5G46330	0.0314346	0.351214
AT5G62190	0.00628333	0.350693
AT5G56870	0.0453767	0.34902
AT2G36930	0.00744073	0.34873
AT5G14780	0.0127657	0.34777
AT3G12490	0.0131454	0.346357
AT2G19570	0.0499541	0.346086
AT1G05570	0.041696	0.345866
AT3G15353	0.0014816	0.345754
AT4G22505	0.0313649	0.344964
AT1G77760	0.00217435	0.34416
AT4G01690	0.0252558	0.343562
AT4G09830	0.0164159	0.343042
AT2G33150	0.0275495	0.342935
AT4G22240	0.0263319	0.342803
AT5G53550	0.0229685	0.342684
AT2G39980	0.0414066	0.341642
AT2G34420	0.000281958	0.341008
AT1G18260	0.0328819	0.340859
AT2G35260	0.0233587	0.340426
AT1G53180	0.0370558	0.340029
AT4G37870	0.00705211	0.33985
AT4G22490	0.0158562	0.339447
AT2G24790	0.0167712	0.338496
AT1G12845	0.0367068	0.337559
AT2G42680	0.0248424	0.337307
AT4G27000	0.00671049	0.336355
AT1G60870	0.0249353	0.336091
AT2G23350	0.0143825	0.336087
AT1G63980	0.0162179	0.335852
AT2G07806	0.0319462	0.335104
AT4G36648	0.0126147	0.334936
AT1G32790	0.0487222	0.334492
AT2G26190	0.0146787	0.334132
AT4G37980	0.0267913	0.332965
AT5G45490	0.0183083	0.332549
AT3G05530	0.0289218	0.332024
AT4G37460	0.0302218	0.331797
AT4G33150	0.0288986	0.331792
AT1G26270	0.00433022	0.331776
AT5G25980	0.0258308	0.331315
AT1G15500	0.0119346	0.330561
AT5G07440	0.0240076	0.330373
AT1G22360	0.0104683	0.329715
AT1G66180	0.0153488	0.328865
AT4G23400	0.00499974	0.328549
AT1G10670	0.0347173	0.328543
AT3G11930	0.00373251	0.326939
AT1G49500	0.00442843	0.326525
AT3G03940	0.0442864	0.326075
AT1G22430	0.0478457	0.326071
AT1G26665	0.0457569	0.325511
AT2G07725	0.038661	0.324358
AT2G43920	0.0379165	0.323807
AT3G22290	0.0417857	0.323625
AT5G65660	0.0321749	0.321998
AT3G48115	0.00700143	0.321594
AT4G12800	0.00164317	0.321541
AT1G28130	0.0450362	0.320591
AT4G04040	0.0414964	0.318745
AT4G39170	0.0434146	0.318063
AT1G58602	0.0182708	0.317987
AT2G36170	0.0326918	0.317895
AT3G28860	0.0220951	0.31731
AT4G19160	0.00565605	0.317263
AT5G09220	0.0424067	0.316138
AT5G20520	0.0215909	0.315937
AT4G30270	0.0132763	0.314476
AT3G08030	0.0199287	0.313134
AT2G38170	0.00643329	0.311153
AT4G05070	0.0232425	0.31115
AT3G48360	0.00457522	0.3109
AT3G21430	0.0329278	0.310749
AT3G62650	0.0301067	0.309313
AT1G04480	0.03345	0.309046
AT4G30760	0.0496578	0.308568
AT3G27350	0.0412783	0.308453
AT5G10540	0.0383663	0.307886
AT2G33830	0.000697503	0.306453
AT4G27410	0.0157463	0.306258
AT1G23390	0.00783674	0.305938
AT2G46390	0.0393796	0.302625
AT4G23870	0.0384719	0.302294
AT1G28580	0.0175495	0.3012
AT1G61520	0.00116321	0.300216
AT5G49450	0.0192513	0.299986
AT4G25500	0.0209113	0.299267
AT4G37260	0.00302709	0.298826
AT2G33340	0.0260584	0.298497
AT4G01610	0.0282871	0.297509
AT5G01210	0.0155446	0.297215
AT1G75380	0.00955489	0.296491
AT5G59950	0.0322726	0.296022
AT4G19860	0.0148302	0.295906
AT3G13580	0.045571	0.292699
AT4G03030	0.0230123	0.291662
AT5G27280	0.0410338	0.291393
AT3G52870	0.0420819	0.291381
AT5G26260	0.0211046	0.291374
AT5G43130	0.0428312	0.289852
AT5G42050	0.0455072	0.28975
AT5G15970	0.00385606	0.288068
AT1G33590	0.0406848	0.287558
AT3G08940	0.00169756	0.286929
AT4G38800	0.0497576	0.285972
AT5G24930	0.0120698	0.285916
AT2G37340	0.0323623	0.28505
AT3G15120	0.047173	0.283667
AT3G63160	0.00748667	0.28295
AT2G07718	0.00475315	0.279401
AT1G23860	0.0397571	0.278861
AT5G54270	0.00113734	0.278807
AT1G27290	0.016353	0.276242
AT1G04800	0.0168008	0.275532
AT3G55980	0.0468657	0.274741
AT1G78630	0.039887	0.272395
AT1G30380	0.00297429	0.271299
AT5G64260	0.00456307	0.270852
AT4G16190	0.0243392	0.270503
AT4G32150	0.0457448	0.269893
AT1G59870	0.0349913	0.268535
AT1G34370	0.0446872	0.26735
AT1G20960	0.0302408	0.263068
AT1G30880	0.0152516	0.262771
AT4G04610	0.0438566	0.26171
AT3G47470	0.00170548	0.256436
AT2G05070	0.00297429	0.255169
AT3G61460	0.02229	0.255045
AT1G56200	0.0246201	0.254026
AT4G38740	0.0191605	0.253818
AT5G26000	0.0220951	0.251696
AT1G62510	0.0357279	0.251423
AT1G01470	0.0481409	0.250441
AT1G03600	0.0482924	0.250437
AT1G80920	0.0109467	0.245252
AT4G05180	0.00339247	0.243852
AT3G17020	0.0198986	0.243697
AT1G13245	0.048416	0.241365
AT2G05540	0.00910397	0.241211
AT1G29395	0.0443117	0.23949
AT5G50920	0.0387027	0.238361
AT1G68840	0.0184603	0.237799
AT3G15450	0.00190295	0.234463
AT5G61590	0.0351302	0.233395
AT3G56940	0.0285247	0.232158
AT3G16660	0.0459876	0.228739
AT2G34430	0.00100639	0.227476
AT3G12120	0.0044279	0.227232
AT3G16140	0.0286393	0.226731
AT5G10360	0.0260684	0.218334
AT5G02380	0.00322245	0.21804
AT2G41100	0.0236517	0.217681
AT1G23130	0.0102519	0.216536
AT5G24490	0.0131116	0.213854
AT1G51400	0.010208	0.210733
AT4G10340	0.00516659	0.206485
AT3G22440	0.035994	0.204937
AT5G02500	0.0130889	0.204701
AT5G20630	0.0130831	0.199269
AT4G38470	0.0439775	0.19689
AT2G15960	0.0317319	0.195837
AT5G01750	0.0318565	0.193014
AT1G49240	0.0416025	0.191392
AT1G56220	0.0122039	0.190116
AT2G30570	0.0107888	0.19009
AT2G05520	0.00318021	0.187409
AT1G69252	0.0424801	0.186531
AT1G79040	0.00339247	0.185368
AT1G27020	0.0458541	0.177269
AT3G16640	0.00246264	0.176278
AT5G03240	0.0124917	0.172192
AT2G28910	0.0110069	0.150705
AT5G10860	0.0455732	0.150548
AT2G05100	0.0233687	0.147177
AT2G06520	0.0186129	0.146752
AT4G02380	0.0258741	0.141476
AT1G29910	0.0229373	0.093063
AT5G01530	0.0385897	0.0920362
AT2G21660	0.019236	0.0789726
AT1G75780	0.0314937	-0.214714
AT1G78380	0.0378246	-0.229286
AT1G43790	0.0444828	-0.240415
AT5G20960	0.0399546	-0.241221
AT5G20490	0.0484186	-0.241979
AT1G72230	0.0385179	-0.243714
AT1G78850	0.0394477	-0.247213
AT5G11070	0.0478241	-0.248015
AT3G12610	0.0357712	-0.253803
AT1G70490	0.0497561	-0.256239
AT5G65210	0.0423607	-0.257298
AT5G65670	0.0462601	-0.260468
AT3G47650	0.0496441	-0.26117
AT4G00430	0.0396853	-0.26197
AT5G59520	0.0448281	-0.264388
AT1G56110	0.0461154	-0.265077
AT5G42100	0.0358176	-0.265517
AT1G15340	0.0422625	-0.267141
AT3G62420	0.026598	-0.270894
AT5G15350	0.0259311	-0.271359
AT5G51550	0.0304467	-0.271784
AT5G28540	0.0360093	-0.272138
AT1G76180	0.0337425	-0.273231
AT5G01460	0.0486884	-0.274082
AT5G22140	0.0473156	-0.275013
AT2G37130	0.0181129	-0.275161
AT3G46030	0.0266683	-0.276594
AT4G37010	0.0282438	-0.27663
AT3G19760	0.0334865	-0.278483
AT5G23530	0.0336369	-0.278616
AT1G72310	0.0467923	-0.278789
AT2G10940	0.0331992	-0.278888
AT5G13420	0.0422821	-0.279247
AT4G28250	0.0195169	-0.279545
AT4G01950	0.0382877	-0.280584
AT4G21620	0.0423734	-0.28198
AT4G25340	0.0386303	-0.284623
AT1G21130	0.0337858	-0.285859
AT5G19770	0.0355135	-0.28828
AT3G23090	0.0310386	-0.288324
AT5G46730	0.0205349	-0.28841
AT3G43720	0.0292386	-0.289854
AT5G57460	0.0375352	-0.290868
AT1G04820	0.0189625	-0.292012
AT5G22880	0.0360542	-0.292071
AT5G58070	0.0298252	-0.293568
AT1G58100	0.0466244	-0.293611
AT2G02230	0.0233592	-0.293795
AT5G49910	0.0360494	-0.294476
AT4G30170	0.0362284	-0.29451
AT4G13340	0.0251819	-0.295045
AT5G11700	0.0452157	-0.29564
AT4G17090	0.0479878	-0.296174
AT1G32080	0.0435683	-0.296278
AT5G22950	0.0424093	-0.296622
AT4G37700	0.0480105	-0.297479
AT5G55920	0.0461239	-0.299043
AT5G61790	0.0218913	-0.299492
AT2G41420	0.0293463	-0.299956
AT3G55330	0.0361392	-0.300204
AT1G60950	0.0186224	-0.300362
AT5G13300	0.0291784	-0.300393
AT4G00360	0.0189366	-0.300424
AT3G16240	0.0189038	-0.300555
AT2G21045	0.0460748	-0.301207
AT2G27710	0.0169777	-0.301334
AT5G23750	0.0443878	-0.301536
AT2G38540	0.0249929	-0.301704
AT3G11690	0.0357617	-0.30224
AT5G05500	0.0357585	-0.302254
AT3G05890	0.0180511	-0.302662
AT3G16420	0.0258952	-0.303124
AT1G06463	0.0279603	-0.303419
AT2G41140	0.0445002	-0.303783
AT5G54770	0.032893	-0.304088
AT3G26935	0.0207693	-0.304112
AT5G44720	0.0381023	-0.304233
AT2G32540	0.0389889	-0.307072
AT3G14940	0.0428402	-0.307373
AT4G13510	0.0253308	-0.307582
AT5G16730	0.0390696	-0.307767
AT3G46320	0.0151471	-0.308033
AT1G21110	0.0387666	-0.30841
AT2G30620	0.0466778	-0.309747
AT4G26630	0.0318575	-0.309883
AT4G10300	0.042253	-0.309915
AT3G46830	0.0206489	-0.310005
AT2G04780	0.0222435	-0.310249
AT3G53580	0.0160214	-0.310638
AT1G70370	0.0246201	-0.311247
AT2G32690	0.0193806	-0.311296
AT3G60750	0.0277005	-0.311698
AT5G44020	0.0240646	-0.311702
AT1G07820	0.0228993	-0.311773
AT1G07140	0.0253931	-0.311819
AT4G20870	0.0308364	-0.313989
AT3G28940	0.021113	-0.314417
AT2G22795	0.0420397	-0.314605
AT5G03160	0.0228634	-0.314908
AT2G24420	0.0272628	-0.317672
AT2G19480	0.0195961	-0.31803
AT4G35090	0.0115766	-0.318122
AT4G10770	0.0432335	-0.318434
AT4G29030	0.015458	-0.318766
AT1G69840	0.0379022	-0.319183
AT2G46620	0.0472844	-0.319303
AT4G33880	0.032677	-0.31931
AT5G05960	0.0195063	-0.319614
AT1G66150	0.0186488	-0.321465
AT1G24100	0.0338392	-0.321906
AT1G64710	0.0437441	-0.322322
AT5G60200	0.0404229	-0.322753
AT2G28720	0.0444765	-0.323702
AT2G33310	0.0148086	-0.324093
AT1G06410	0.0301515	-0.32488
AT3G13440	0.0307012	-0.325067
AT4G14310	0.041669	-0.325542
AT1G12110	0.0137953	-0.326019
AT3G07470	0.0104298	-0.326533
AT4G35470	0.0281472	-0.326808
AT3G51160	0.0266471	-0.327419
AT2G47000	0.0201209	-0.32746
AT3G23730	0.0261698	-0.327661
AT3G26570	0.0309673	-0.328226
AT1G20440	0.00872116	-0.329116
AT1G22690	0.024873	-0.329146
AT5G67560	0.0330799	-0.329772
AT2G36100	0.00683405	-0.331047
AT2G12400	0.0357231	-0.331393
AT3G03780	0.00589947	-0.331582
AT1G69530	0.0127124	-0.33215
AT3G53420	0.0128064	-0.332966
AT4G13860	0.0493949	-0.333535
AT5G04950	0.0237663	-0.333934
AT1G42970	0.0162749	-0.333942
AT3G54900	0.0184503	-0.334145
AT4G12550	0.0130165	-0.334189
AT5G12050	0.0247532	-0.334435
AT1G69490	0.0485892	-0.334672
AT1G06850	0.0394651	-0.335342
AT3G01950	0.0153192	-0.335595
AT5G62220	0.0433006	-0.336451
AT2G33845	0.0255652	-0.337973
AT1G70090	0.0307313	-0.337998
AT1G60200	0.0479772	-0.338817
AT2G16280	0.0207809	-0.339109
AT2G20630	0.04952	-0.339516
AT5G51670	0.0266382	-0.339578
AT3G61130	0.0212503	-0.339579
AT1G29260	0.0323122	-0.340167
AT2G27402	0.0152278	-0.341115
AT1G19180	0.0315835	-0.341327
AT5G67385	0.0352062	-0.342322
AT3G52960	0.0108269	-0.342426
AT5G53020	0.0256814	-0.342716
AT5G25460	0.0113396	-0.343476
AT1G31580	0.00743334	-0.345187
AT2G34510	0.0185569	-0.345692
AT5G09670	0.0332446	-0.345783
AT3G55230	0.0158879	-0.345812
AT5G05210	0.0180791	-0.346016
AT5G65495	0.0352743	-0.347228
AT1G75680	0.0107873	-0.347265
AT2G42070	0.025504	-0.347279
AT4G34590	0.0157976	-0.347924
AT4G24510	0.0356793	-0.348009
AT5G38410	0.00568298	-0.348079
AT3G50780	0.0425007	-0.348612
AT2G17350	0.0188632	-0.348618
AT3G27340	0.0264676	-0.349096
AT4G31880	0.0178019	-0.349931
AT5G66390	0.0229812	-0.350736
AT5G48380	0.0154839	-0.350864
AT1G11840	0.0106273	-0.352547
AT5G52060	0.0174893	-0.353627
AT5G23760	0.0190781	-0.353988
AT1G58110	0.0205629	-0.354125
AT1G55160	0.044826	-0.354684
AT5G11420	0.0122942	-0.354685
AT5G66400	0.036644	-0.354768
AT1G68810	0.0310301	-0.354999
AT5G15580	0.0305106	-0.355041
AT4G20260	0.0110069	-0.355391
AT4G16630	0.0359348	-0.355437
AT2G36220	0.0211896	-0.355476
AT5G11000	0.0150689	-0.355795
AT5G44130	0.0138233	-0.356179
AT1G05470	0.0323972	-0.356487
AT3G54140	0.0150995	-0.357054
AT5G63530	0.0490865	-0.35745
AT2G32240	0.0107271	-0.357529
AT5G58005	0.0473029	-0.35813
AT5G11970	0.0230376	-0.358408
AT1G09740	0.0246285	-0.358536
AT1G23490	0.0106838	-0.358723
AT3G12710	0.0277718	-0.36012
AT5G46240	0.0295433	-0.360663
AT2G36410	0.0186082	-0.361236
AT2G39480	0.0388922	-0.361561
AT2G44300	0.0348339	-0.36387
AT4G30290	0.0129363	-0.363998
AT5G11740	0.00579545	-0.364026
AT4G09160	0.0252627	-0.364219
AT3G01670	0.0251455	-0.364531
AT1G48030	0.00577697	-0.364588
AT4G22780	0.0368414	-0.364652
AT5G59690	0.00460742	-0.365316
AT5G10580	0.0186699	-0.365899
AT5G54940	0.0066598	-0.366142
AT1G32060	0.00824225	-0.366325
AT1G78100	0.0329558	-0.366363
AT5G35200	0.0133671	-0.366426
AT3G08510	0.0104837	-0.366576
AT1G44800	0.00616506	-0.366718
AT2G41475	0.0102117	-0.366933
AT1G17190	0.0134622	-0.367132
AT5G63600	0.0191172	-0.367323
AT3G27750	0.0299752	-0.367795
AT1G15780	0.0450916	-0.368104
AT1G30510	0.0116965	-0.370277
AT1G65840	0.0130656	-0.370738
AT1G07610	0.00520249	-0.370975
AT1G32530	0.0323639	-0.371767
AT2G30930	0.00593115	-0.371928
AT1G28510	0.0232467	-0.372937
AT5G40610	0.0324278	-0.373867
AT4G27300	0.0249432	-0.375436
AT3G61260	0.00992502	-0.375524
AT2G29450	0.0101595	-0.377274
AT5G55660	0.0215682	-0.377587
AT2G29180	0.0143645	-0.378509
AT3G27830	0.00536934	-0.37855
AT1G64500	0.0206928	-0.37862
AT3G06720	0.0253646	-0.378631
AT1G22030	0.0195533	-0.380091
AT2G19310	0.0289862	-0.381012
AT1G04350	0.026946	-0.381084
AT1G04590	0.0445932	-0.381561
AT4G38680	0.00388669	-0.382083
AT2G43710	0.00615661	-0.382224
AT1G64200	0.0085844	-0.383489
AT2G34460	0.0351412	-0.384106
AT5G55480	0.0114024	-0.3842
AT5G09520	0.0214066	-0.384737
AT4G25890	0.00445747	-0.384996
AT2G39310	0.00890649	-0.385456
AT5G17380	0.023854	-0.38564
AT5G55730	0.00545013	-0.385703
AT5G59910	0.00550346	-0.385793
AT4G20240	0.0425582	-0.385898
AT2G45660	0.0456587	-0.387203
AT5G57030	0.0408791	-0.387248
AT5G22940	0.015976	-0.387473
AT3G08630	0.0456719	-0.388517
AT1G47830	0.0381023	-0.389304
AT2G25510	0.00608902	-0.39135
AT1G21460	0.0490633	-0.391676
AT2G45920	0.025288	-0.392634
AT3G04290	0.0038455	-0.394284
AT5G03260	0.0188606	-0.394618
AT1G63500	0.0112049	-0.395339
AT4G38690	0.00656476	-0.395411
AT3G11700	0.00777971	-0.395474
AT3G14205	0.0109747	-0.395806
AT3G46900	0.0349385	-0.396243
AT3G62410	0.00796716	-0.397242
AT1G04250	0.00397962	-0.398085
AT3G07540	0.0332457	-0.398137
AT2G32450	0.00808226	-0.398978
AT5G07322	0.0363873	-0.399357
AT3G58840	0.00704525	-0.399508
AT2G18370	0.00998258	-0.399557
AT2G24762	0.012705	-0.39958
AT3G62570	0.0297254	-0.400396
AT1G64680	0.0106304	-0.402647
AT1G14870	0.00460742	-0.402939
AT4G06634	0.0417678	-0.402999
AT4G35100	0.00246053	-0.403055
AT3G56480	0.032055	-0.40324
AT2G26640	0.0259021	-0.404108
AT4G38060	0.0204045	-0.404173
AT5G40340	0.011404	-0.40443
AT2G27510	0.00275886	-0.404491
AT3G48040	0.0475791	-0.407168
AT1G22330	0.00827499	-0.407743
AT3G14200	0.036664	-0.408197
AT2G06850	0.00260151	-0.408436
AT1G29785	0.0239279	-0.408883
AT1G07590	0.00293046	-0.409196
AT3G48350	0.0310692	-0.409198
AT5G55960	0.00734041	-0.409292
AT4G13180	0.0100892	-0.409856
AT5G44550	0.00398754	-0.409979
AT5G18500	0.00620677	-0.410276
AT5G17870	0.00293257	-0.41032
AT5G10950	0.0171794	-0.411023
AT1G48480	0.00411901	-0.412619
AT4G25050	0.00383706	-0.412733
AT4G25990	0.0149195	-0.41384
AT5G17270	0.0492618	-0.414063
AT4G11320	0.00307514	-0.414414
AT2G26730	0.0139427	-0.415182
AT4G24026	0.029086	-0.415231
AT5G19140	0.00318021	-0.415301
AT5G44910	0.0136802	-0.415374
AT5G66160	0.0336084	-0.416374
AT2G45820	0.00337557	-0.417
AT1G52500	0.0214108	-0.417367
AT5G15850	0.0294377	-0.417738
AT5G62360	0.0229769	-0.418581
AT2G44430	0.0362601	-0.418586
AT3G56090	0.00473045	-0.418709
AT1G62480	0.00458419	-0.41896
AT3G49110	0.016456	-0.421171
AT3G09070	0.0459956	-0.422407
AT2G29420	0.00946512	-0.422579
AT3G10910	0.0169576	-0.423076
AT4G33530	0.013393	-0.4231
AT3G23570	0.0150995	-0.423749
AT5G26860	0.00926712	-0.423851
AT5G63320	0.00949945	-0.423871
AT2G46750	0.0254544	-0.424359
AT1G09340	0.00536934	-0.424424
AT1G05560	0.0138772	-0.424887
AT1G05940	0.0125492	-0.424985
AT2G36145	0.024646	-0.425017
AT2G24330	0.0468657	-0.426595
AT3G09085	0.0335451	-0.427585
AT3G01500	0.00182639	-0.428374
AT3G28740	0.0146761	-0.429097
AT4G32590	0.00860658	-0.429255
AT1G17745	0.00372565	-0.429642
AT4G28890	0.0393954	-0.430238
AT4G25830	0.0269888	-0.430377
AT1G04040	0.00347748	-0.430442
AT3G58120	0.00767939	-0.431558
AT5G18970	0.00387138	-0.432006
AT2G41740	0.00877132	-0.432115
AT3G58850	0.0234717	-0.432473
AT1G61300	0.0136707	-0.433128
AT4G12110	0.00985849	-0.433806
AT2G02390	0.0143582	-0.433884
AT1G21670	0.0110698	-0.43551
AT5G50740	0.00990179	-0.435921
AT1G19440	0.0316712	-0.438036
AT1G11545	0.0473066	-0.43808
AT5G61660	0.00372565	-0.438272
AT4G20880	0.00930672	-0.438981
AT4G30670	0.00370294	-0.439332
AT1G29520	0.00992502	-0.439364
AT1G33240	0.0051951	-0.439502
AT3G06770	0.00955277	-0.439537
AT1G65190	0.00801837	-0.439895
AT4G18640	0.0277887	-0.440173
AT3G44480	0.0470051	-0.440407
AT1G68530	0.00257089	-0.44051
AT2G36120	0.00167432	-0.440517
AT1G30750	0.0209224	-0.440801
AT2G37920	0.00809441	-0.441192
AT4G27430	0.0043091	-0.441998
AT1G72610	0.00201964	-0.442557
AT3G25480	0.0424067	-0.442828
AT2G18510	0.0107888	-0.443076
AT5G48900	0.00907756	-0.443432
AT5G44680	0.00342204	-0.443601
AT3G02650	0.0344374	-0.444682
AT1G77530	0.0475685	-0.444787
AT1G72790	0.014043	-0.444805
AT1G59970	0.0321173	-0.44507
AT2G19790	0.010122	-0.445186
AT4G38400	0.0376699	-0.445286
AT2G02820	0.0214172	-0.446267
AT2G35382	0.0046127	-0.44675
AT1G72150	0.00247637	-0.446964
AT5G57130	0.01771	-0.447013
AT5G27120	0.00461059	-0.447542
AT4G35060	0.0192059	-0.447966
AT2G22170	0.00152331	-0.448108
AT5G65390	0.00159671	-0.448549
AT3G56060	0.0279254	-0.449317
AT1G09240	0.0333064	-0.450265
AT5G52280	0.00557263	-0.450911
AT5G47370	0.00436665	-0.451144
AT5G06530	0.0145309	-0.451709
AT5G50020	0.0115592	-0.452449
AT5G60530	0.00337029	-0.453005
AT2G24390	0.0336237	-0.453673
AT1G21980	0.0124721	-0.453978
AT1G20450	0.00217224	-0.454005
AT5G10430	0.00180105	-0.454113
AT1G78490	0.0198986	-0.455452
AT1G11120	0.0378969	-0.455573
AT3G45610	0.0146322	-0.455925
AT1G30690	0.0026823	-0.456961
AT3G26760	0.0248112	-0.457326
AT3G44190	0.00518296	-0.457673
AT3G01190	0.00413169	-0.459197
AT1G22740	0.00820846	-0.460557
AT1G30260	0.0357796	-0.460985
AT1G64330	0.00351233	-0.462284
AT2G38380	0.00404298	-0.462383
AT5G41800	0.0427282	-0.462914
AT3G25890	0.0367459	-0.463129
AT1G29071	0.0128191	-0.463453
AT4G16980	0.00170917	-0.464898
AT5G63560	0.00900417	-0.465164
AT4G39720	0.0415096	-0.465656
AT2G41680	0.0139537	-0.465963
AT2G38390	0.00246053	-0.466328
AT2G45470	0.00134379	-0.467403
AT3G50270	0.0250573	-0.46745
AT3G28200	0.00366123	-0.468283
AT1G61667	0.0141613	-0.468804
AT3G54390	0.0440889	-0.468901
AT3G51150	0.0251296	-0.469155
AT5G42530	0.00232536	-0.469184
AT2G38270	0.00843498	-0.469207
AT3G22060	0.00704683	-0.469883
AT4G23600	0.00902424	-0.470083
AT5G12250	0.00127251	-0.470688
AT2G45180	0.00120915	-0.470874
AT5G01075	0.0286805	-0.471455
AT5G62630	0.00955489	-0.471511
AT3G49750	0.0490153	-0.471547
AT5G19260	0.0353429	-0.471716
AT5G21105	0.0041602	-0.473887
AT3G13520	0.00136174	-0.474424
AT1G13220	0.010764	-0.474696
AT5G23860	0.00175775	-0.475558
AT4G39838	0.0325952	-0.475746
AT4G11210	0.0036702	-0.475951
AT2G36950	0.00539258	-0.476561
AT4G22350	0.0352104	-0.476781
AT4G26530	0.00238819	-0.47724
AT3G02830	0.0278151	-0.477767
AT3G17330	0.00529225	-0.47821
AT4G04800	0.0178019	-0.478212
AT3G25410	0.0252616	-0.478875
AT5G45670	0.00244944	-0.479885
AT1G26945	0.00405829	-0.481351
AT1G03630	0.00281377	-0.481758
AT5G53880	0.00431015	-0.481914
AT2G21540	0.0394836	-0.482172
AT5G11950	0.0318232	-0.483812
AT5G46560	0.0313649	-0.484923
AT3G16530	0.00396747	-0.485488
AT1G16390	0.0154644	-0.485591
AT3G42150	0.00616506	-0.485627
AT1G13600	0.0395823	-0.485688
AT3G18580	0.0197967	-0.48577
AT5G42650	0.00202439	-0.4859
AT5G23280	0.00393579	-0.486565
AT5G55500	0.0308512	-0.488776
AT1G13920	0.0394377	-0.489
AT5G14610	0.0349855	-0.490185
AT5G60030	0.00592428	-0.490217
AT2G30210	0.0138154	-0.490502
AT5G45380	0.0321025	-0.494595
AT1G78915	0.0325234	-0.494804
AT1G13420	0.00926712	-0.494812
AT1G52870	0.00290142	-0.495905
AT5G16970	0.00330218	-0.496702
AT4G22690	0.00795818	-0.497506
AT3G12560	0.0391214	-0.497606
AT4G21320	0.0387998	-0.498436
AT4G37240	0.0132272	-0.499998
AT3G59690	0.00455145	-0.500931
AT1G22882	0.00481388	-0.50138
AT1G60730	0.0227108	-0.501892
AT4G35510	0.0184292	-0.503088
AT4G29020	0.001131	-0.503487
AT3G15115	0.0091499	-0.503596
AT2G39420	0.00893659	-0.505006
AT1G22910	0.00509847	-0.505377
AT3G01313	0.0339485	-0.50546
AT5G65900	0.0103786	-0.506791
AT1G77520	0.0114832	-0.507302
AT5G49900	0.0496299	-0.507371
AT5G17420	0.0272274	-0.508908
AT1G74790	0.00998733	-0.50931
AT1G27950	0.00194308	-0.510359
AT2G38750	0.00888062	-0.510649
AT2G21330	0.00164317	-0.511068
AT2G42060	0.0485152	-0.511344
AT2G24650	0.0143102	-0.512167
AT4G01140	0.0444754	-0.512446
AT5G26740	0.00908813	-0.512721
AT1G64390	0.00155499	-0.513102
AT3G03000	0.0102872	-0.514748
AT5G62550	0.0234141	-0.514975
AT1G66350	0.0406732	-0.51507
AT5G04890	0.00972121	-0.515537
AT5G15700	0.0149765	-0.515795
AT5G20140	0.021517	-0.516076
AT1G06830	0.0180992	-0.517433
AT4G00670	0.0184318	-0.517461
AT1G66200	0.00104441	-0.51792
AT4G25610	0.0271392	-0.518375
AT5G24880	0.0248297	-0.518774
AT5G03760	0.000916627	-0.519345
AT4G21410	0.0112915	-0.520241
AT1G08340	0.0120249	-0.520505
AT1G10370	0.00459211	-0.522003
AT4G04955	0.00627647	-0.523327
AT5G52882	0.00191721	-0.523864
AT5G24580	0.00908548	-0.523894
AT1G06103	0.0370468	-0.524214
AT3G04060	0.0100211	-0.525276
AT5G49630	0.0366308	-0.52559
AT4G20270	0.00306458	-0.527533
AT1G65295	0.00202175	-0.528129
AT5G51720	0.00219705	-0.528628
AT3G25190	0.00324093	-0.528697
AT4G37820	0.00404404	-0.529733
AT4G36520	0.0024996	-0.530575
AT2G15292	0.00311315	-0.531767
AT3G49220	0.001951	-0.532089
AT2G47440	0.00333756	-0.532663
AT5G16720	0.00358361	-0.532885
AT1G55910	0.0280469	-0.533024
AT2G29065	0.0358884	-0.534281
AT1G67360	0.00204446	-0.536063
AT1G64670	0.0261186	-0.536147
AT5G47240	0.0249353	-0.536155
AT5G67200	0.0183463	-0.536952
AT3G25770	0.00250488	-0.537127
AT2G28670	0.00151011	-0.537768
AT1G20190	0.00416389	-0.538938
AT1G29500	0.0213866	-0.539159
AT2G20515	0.0369037	-0.539222
AT5G55550	0.0241069	-0.539897
AT4G17170	0.00101801	-0.540262
AT3G19370	0.00159195	-0.540677
AT5G47140	0.0332805	-0.541065
AT2G33770	0.00248746	-0.541798
AT5G61480	0.00710492	-0.542261
AT4G15400	0.0361202	-0.543352
AT3G12580	0.00337557	-0.543506
AT1G18590	0.00683299	-0.544131
AT4G33740	0.00179049	-0.544222
AT2G14660	0.0158498	-0.545813
AT1G28400	0.00131158	-0.546003
AT3G14620	0.0307551	-0.547163
AT2G19670	0.0306796	-0.547838
AT4G14550	0.025127	-0.548444
AT4G01880	0.0462284	-0.54897
AT2G18900	0.00999842	-0.549933
AT1G11130	0.0397925	-0.55142
AT4G32350	0.00400391	-0.551701
AT3G48940	0.0108717	-0.552328
AT1G34110	0.0391689	-0.554503
AT1G52540	0.0098944	-0.554524
AT3G50300	0.0196953	-0.556024
AT4G02390	0.0480511	-0.556936
AT2G27080	0.043364	-0.557803
AT3G02930	0.0119858	-0.557874
AT1G30840	0.00585459	-0.557875
AT3G56580	0.0128734	-0.560732
AT2G34490	0.00123977	-0.5614
AT4G25840	0.0390374	-0.561537
AT5G13840	0.0425904	-0.561673
AT5G25610	0.000878082	-0.563624
AT3G23450	0.00110935	-0.564118
AT5G04020	0.00955647	-0.567952
AT2G37060	0.0120761	-0.56885
AT4G00700	0.0176414	-0.569208
AT3G58620	0.0214272	-0.569534
AT3G06460	0.0105391	-0.569718
AT3G06145	0.0142077	-0.572234
AT4G18780	0.00634352	-0.572598
AT3G06140	0.0116474	-0.57313
AT5G60490	0.00565711	-0.57318
AT5G40980	0.0370685	-0.574193
AT2G37460	0.00865727	-0.576643
AT2G28630	0.00188394	-0.577659
AT2G33550	0.00673003	-0.578464
AT4G38770	0.000431385	-0.579233
AT4G15450	0.0170416	-0.579982
AT1G69770	0.00802894	-0.582083
AT5G63770	0.00999947	-0.582314
AT1G03870	0.000583452	-0.584182
AT3G57230	0.0335139	-0.584434
AT1G09310	0.000684302	-0.58497
AT1G55330	0.00038492	-0.586714
AT1G10740	0.00388246	-0.589366
AT2G28150	0.017964	-0.590425
AT3G57830	0.0127641	-0.591153
AT1G34750	0.0175015	-0.591808
AT3G28270	0.0196499	-0.592542
AT3G01100	0.0322266	-0.592859
AT3G21140	0.0255779	-0.593075
AT5G42500	0.0218903	-0.593365
AT5G46870	0.0479233	-0.593821
AT1G29465	0.0200121	-0.594142
AT1G67400	0.0146951	-0.594828
AT5G64640	0.0449464	-0.595801
AT5G41400	0.0230683	-0.595999
AT4G04205	0.00222662	-0.596166
AT4G30490	0.0231237	-0.5967
AT5G41471	0.00138392	-0.596979
AT3G15356	0.00121601	-0.597041
AT3G20570	0.00402186	-0.597147
AT3G47080	0.0398717	-0.597157
AT1G07180	0.00535614	-0.597341
AT1G08160	0.0178051	-0.597566
AT3G12145	0.00889751	-0.598284
AT5G57070	0.00170917	-0.598965
AT4G16070	0.0446856	-0.598993
AT3G49845	0.00702941	-0.599407
AT3G45160	0.00141032	-0.60122
AT4G04745	0.0154311	-0.603309
AT1G69325	0.00568721	-0.603832
AT4G24130	0.0159164	-0.604521
AT5G61430	0.00683088	-0.604918
AT2G35880	0.000890227	-0.60881
AT5G47540	0.0017229	-0.608916
AT2G32560	0.00301917	-0.60912
AT5G64170	0.0448281	-0.60996
AT4G22214	0.00600507	-0.610487
AT4G24570	0.0318385	-0.610673
AT2G46630	0.00769048	-0.611013
AT1G08643	0.000411849	-0.611086
AT4G12730	0.000420297	-0.61117
AT3G50890	0.00516553	-0.611412
AT1G61170	0.0200565	-0.611722
AT5G20110	0.0159523	-0.612593
AT5G08020	0.0409916	-0.614525
AT1G63300	0.00419505	-0.614882
AT5G63590	0.0139427	-0.614989
AT3G26490	0.0469819	-0.617182
AT5G37260	0.00337452	-0.618481
AT4G09890	0.000854322	-0.618925
AT2G38810	0.0145789	-0.619256
AT1G31320	0.0191309	-0.620424
AT5G63810	0.00279582	-0.62046
AT4G34560	0.00308517	-0.621663
AT4G28940	0.00281747	-0.622802
AT4G36570	0.0365458	-0.627234
AT1G02950	0.00135488	-0.627869
AT4G11190	0.00139712	-0.627878
AT3G03720	0.0128154	-0.628684
AT1G31150	0.00841333	-0.631232
AT2G33050	0.00681029	-0.631612
AT2G14890	0.000292518	-0.633378
AT3G16370	0.000467818	-0.633903
AT4G24310	0.0132357	-0.634358
AT2G34060	0.0192819	-0.636067
AT4G24350	0.012583	-0.636949
AT4G37800	0.000415017	-0.638157
AT1G49860	0.0455072	-0.641221
AT5G40830	0.00271028	-0.642129
AT4G11290	0.00253551	-0.642759
AT5G06839	0.0428787	-0.642923
AT5G44160	0.0492745	-0.642994
AT1G08430	0.00351022	-0.644111
AT1G04240	0.00222662	-0.645057
AT1G52270	0.024429	-0.647361
AT5G65040	0.00192566	-0.647769
AT2G47220	0.0418216	-0.647803
AT5G41790	0.0005787	-0.648192
AT1G51965	0.0431253	-0.648215
AT5G12900	0.0270896	-0.648871
AT3G17740	0.0335382	-0.648966
AT3G50340	0.0160473	-0.649433
AT4G33010	0.00027087	-0.65073
AT5G66310	0.00318919	-0.653822
AT1G11740	0.00761603	-0.655241
AT2G40610	0.00204604	-0.655243
AT3G62740	0.0495449	-0.661696
AT1G67230	0.000429273	-0.661797
AT2G02120	0.00246792	-0.662782
AT3G52905	0.0306384	-0.66279
AT5G59350	0.0416168	-0.66299
AT4G17680	0.00968689	-0.665056
AT5G01015	0.0143593	-0.66938
AT4G38840	0.00241987	-0.669451
AT5G25250	0.02788	-0.671354
AT2G03090	0.000768784	-0.672516
AT4G27030	0.0295934	-0.674642
AT5G66750	0.0325487	-0.675095
AT1G58070	0.00550135	-0.676356
AT5G26270	0.00101537	-0.676678
AT1G12460	0.0425107	-0.678458
AT4G00420	0.00894873	-0.67884
AT5G24810	0.00268969	-0.680044
AT3G09922	0.0129526	-0.680131
AT2G25140	0.00727282	-0.680434
AT5G52900	0.0019906	-0.683296
AT5G17390	0.0496832	-0.684428
AT3G57220	0.0444316	-0.684472
AT1G01120	0.000727071	-0.686254
AT2G05940	0.0123037	-0.687512
AT2G18160	0.000215956	-0.687759
AT1G79070	0.0291114	-0.687884
AT4G36120	0.0488526	-0.688757
AT1G49870	0.0328227	-0.689983
AT4G34760	0.00180897	-0.692318
AT1G29660	0.00066899	-0.692886
AT5G42250	0.0108665	-0.694716
AT5G18910	0.0027182	-0.696082
AT4G33220	0.000447753	-0.696684
AT4G14746	0.0154274	-0.699512
AT5G40450	0.000237077	-0.699698
AT1G69330	0.0262189	-0.700979
AT5G43180	0.00167274	-0.701717
AT4G31050	0.0296626	-0.704385
AT1G11080	0.0179196	-0.705294
AT2G41480	0.0148857	-0.707544
AT5G07010	0.000572364	-0.711034
AT1G78230	0.0184978	-0.711282
AT2G14900	0.00110935	-0.712401
AT2G46535	0.00254977	-0.712622
AT1G44350	0.0135445	-0.71266
AT5G50340	0.0405349	-0.713404
AT1G32450	0.000280902	-0.714256
AT5G64770	0.0044279	-0.714944
AT4G27540	0.0366577	-0.715403
AT3G63470	0.0149633	-0.720708
AT1G62200	0.0157131	-0.72077
AT3G27150	0.0138909	-0.721261
AT1G18140	0.0063525	-0.723281
AT3G27550	0.0201183	-0.723623
AT2G26695	0.0069048	-0.724068
AT1G22400	0.000514283	-0.727387
AT5G07000	0.00310101	-0.728023
AT5G13900	0.0455911	-0.734704
AT5G50840	0.0292096	-0.737942
AT3G21460	0.033997	-0.739611
AT1G15380	0.000447753	-0.74047
AT1G65950	0.0291452	-0.740639
AT5G00755	0.0326918	-0.740826
AT5G24770	0.0131871	-0.744772
AT4G24015	0.0130472	-0.747748
AT1G11880	0.0408284	-0.747974
AT1G68600	0.0259248	-0.750061
AT1G76050	0.0239268	-0.750265
AT5G50820	0.00495961	-0.75268
AT1G78450	0.0472549	-0.758778
AT5G28610	0.0349374	-0.759704
AT3G46020	0.0499287	-0.764719
AT1G72250	0.00252284	-0.766735
AT5G55760	0.0245588	-0.771183
AT1G12080	0.000166323	-0.774419
AT4G14750	0.0436185	-0.776317
AT4G32840	0.0237447	-0.777698
AT1G14640	0.029773	-0.780555
AT2G19090	0.0275062	-0.780711
AT4G15393	0.0446116	-0.782145
AT1G61970	0.0232515	-0.782777
AT1G52040	0.00584719	-0.784103
AT3G50430	0.0166408	-0.785671
AT5G10625	0.00221659	-0.790202
AT5G09580	0.0340298	-0.791326
AT1G80760	0.0469254	-0.793904
AT3G04210	0.0044279	-0.79684
AT3G24300	0.00508633	-0.798603
AT3G25570	0.0331264	-0.798795
AT5G28630	0.00143566	-0.801159
AT4G31910	0.000290406	-0.805196
AT4G39770	0.0463689	-0.806259
AT2G14820	0.0234094	-0.813237
AT4G26990	0.0141338	-0.815947
AT1G62360	0.019991	-0.820627
AT3G52520	0.031574	-0.821968
AT5G66580	0.000935635	-0.822358
AT1G76350	0.015947	-0.824154
AT1G19670	0.00522784	-0.824665
AT5G15160	0.0148392	-0.831333
AT1G76760	0.0265927	-0.836171
AT2G27370	0.00221448	-0.838188
AT1G50732	0.00510903	-0.840155
AT1G22530	9.821e-05	-0.84101
AT3G25100	0.0351317	-0.841737
AT3G21680	0.0111067	-0.843298
AT1G78970	0.00293046	-0.844186
AT2G41300	0.0124822	-0.849354
AT4G28780	0.000849042	-0.849587
AT1G51340	0.022252	-0.851775
AT5G11920	0.0385543	-0.860196
AT5G20470	0.0038265	-0.862949
AT4G30250	0.00887428	-0.865192
AT5G26670	0.0363873	-0.866993
AT2G41040	0.0201505	-0.87048
AT5G58320	0.000750304	-0.870974
AT5G36130	0.0129035	-0.87172
AT3G60280	0.0174127	-0.87428
AT1G04610	0.00620519	-0.875227
AT1G17170	0.000368024	-0.884213
AT3G62040	0.00134379	-0.886491
AT4G38860	0.000448281	-0.886586
AT2G35750	0.0335995	-0.891066
AT3G25620	0.036419	-0.89111
AT1G53690	0.029604	-0.895268
AT1G49740	0.0159919	-0.8972
AT3G24715	0.0438492	-0.897612
AT5G18080	0.00285548	-0.902179
AT5G10410	0.0243894	-0.902537
AT5G24030	0.000839537	-0.904709
AT4G23260	0.0325888	-0.905211
AT2G36890	0.0241296	-0.905426
AT5G06930	0.00256402	-0.908594
AT3G05900	8.71218e-05	-0.909045
AT1G26290	0.00626168	-0.909737
AT5G48450	0.0114172	-0.91093
AT2G32430	0.0231364	-0.91384
AT4G12830	0.0100818	-0.915151
AT5G22930	0.0153028	-0.915534
AT5G18050	0.00165267	-0.916273
AT3G25020	0.0267353	-0.921315
AT3G50280	0.0129901	-0.927707
AT1G02050	0.0297207	-0.932039
AT3G16150	0.0117588	-0.934328
AT5G48690	0.0356825	-0.936143
[truncated: 184 more rows]

## Sheet: baf1_BRZ250_vs_baf1_BRZ0
Supplemental Data. Wang et al. (2021). Plant Cell.
Supplemental Data Set S1. Genes regulated by BAF1, BES1-D and BRZ. "baf1_BRZ250 vs baf1_BRZ0"
GeneID	p-value	log2FC
AT3G52010	0.0326986	8.82089
AT1G08857	0.0326986	8.66847
AT5G08460	0.0140302	8.30834
AT3G63093	0.00799944	8.13919
AT5G22799	0.0316356	8.12058
AT4G39610	0.039508	8.09085
AT1G08273	0.0237117	7.97957
AT2G08125	0.0109801	7.972
AT4G16740	0.0386851	7.83796
AT4G31830	0.029241	7.7182
AT5G17830	0.018033	7.71671
AT5G44590	0.0168928	7.57845
AT1G13230	0.0100873	7.50665
AT3G05770	0.00552869	7.50195
AT5G06115	0.0132107	7.39171
AT2G29380	0.0228659	7.38749
AT1G78470	0.0228659	7.35323
AT1G76210	0.0123638	7.31487
AT1G09180	0.0195684	7.16293
AT4G04930	0.0209348	7.12199
AT3G50180	0.029241	7.11793
AT4G04025	0.00795578	7.0435
AT5G57420	0.0228659	7.03556
AT1G09427	0.0316356	7.01799
AT5G35770	0.0316356	7.00994
AT2G05875	0.028876	6.936
AT1G20515	0.0316356	6.88989
AT3G26125	0.00577442	6.68427
AT5G24600	0.0241982	6.67845
AT4G13505	0.0259395	6.46671
AT2G28440	0.0326986	6.42198
AT5G28390	0.0168928	6.29632
AT2G34210	0	4.83682
AT3G22640	6.26924e-05	4.3027
AT1G33840	0.000468514	3.9337
AT2G12480	0.0326085	3.41065
AT2G44070	0.0134957	3.39836
AT5G49690	0.0228475	3.36557
AT1G31772	0.0233501	3.35419
AT5G24275	0.0257425	3.32534
AT5G14545	0.0249745	3.31542
AT1G72870	0.00870417	3.304
AT1G55917	0.0472706	3.28353
AT1G58410	0.00166975	3.27652
AT1G68723	0.018979	3.22445
AT3G05720	0.0361181	3.17969
AT2G18550	0.0176434	3.16253
AT2G21490	0.000925833	3.11647
AT4G13564	0.0257425	3.0831
AT2G43660	0.0491178	3.05807
AT2G07627	0.0254694	3.05107
AT4G39700	0.0245693	3.01238
AT4G15150	0.0392583	3.01067
AT1G06450	0.00451385	2.98104
AT4G01240	0.0116563	2.97601
AT1G06473	0.00575987	2.92638
AT4G28703	2.57487e-05	2.92072
AT5G01225	0.0466252	2.85837
AT5G44120	0	2.82086
AT2G08580	0.0491178	2.81254
AT5G14860	0.0466252	2.78083
AT5G25910	0.0410104	2.78066
AT4G27170	4.70193e-05	2.7529
AT3G07205	0.0410104	2.739
AT2G38920	0.0491178	2.73862
AT4G27140	6.71704e-05	2.73361
AT2G07739	0.0113154	2.73328
AT3G61840	0.0198304	2.69963
AT1G52530	0.0104808	2.69439
AT4G26740	0.00149006	2.68776
AT3G29300	0.0110607	2.66139
AT5G26146	0.00914302	2.66109
AT2G07749	0.0217375	2.65758
AT3G18550	0.0112057	2.61542
AT2G08760	0.0364702	2.60383
AT4G39480	0.00126113	2.592
AT1G03880	1.56731e-05	2.59029
AT4G28520	0	2.5864
AT3G07520	0.00318388	2.57556
AT4G28500	0.00882284	2.57202
AT1G76420	0.03008	2.55419
AT4G39403	0.0331201	2.54834
AT5G41300	0.0358718	2.46435
AT4G27160	0	2.45049
AT4G08040	1.56731e-05	2.44282
AT5G04085	0.0201662	2.43892
AT2G05580	0.000106913	2.43189
AT1G48325	0.0362894	2.40963
AT5G28520	0.0210624	2.40689
AT2G17070	0.0021321	2.36845
AT1G76430	0.0407243	2.36252
AT4G10780	0.0496429	2.35103
AT2G22750	0.0310803	2.33356
AT5G45960	0.0220554	2.33352
AT4G27150	1.11951e-06	2.32563
AT3G21380	0.0474307	2.30162
AT5G43300	0.0253815	2.29955
AT1G47540	0.000241814	2.2801
AT3G15050	0.0262116	2.24938
AT1G17810	0.0015981	2.23498
AT3G18670	0.0431816	2.232
AT4G02555	0.00449426	2.23088
AT5G24900	0.0162071	2.22285
AT4G25140	0	2.20923
AT5G06540	0.0248396	2.18908
AT1G26870	0.0492796	2.17893
AT5G01560	0.0080487	2.17534
AT1G64105	0.00291408	2.17103
AT1G68800	0.00865155	2.13678
AT1G16910	0.0265211	2.13057
AT2G38905	0.0344338	2.1118
AT3G27660	0.000300588	2.09457
AT4G36700	1.11951e-06	2.08122
AT5G02370	0.027213	2.07775
AT2G15010	0.0017621	2.05735
AT1G65790	0.00693367	2.04635
AT2G24070	0.0310333	2.04614
AT3G53590	0.0313317	2.03474
AT3G57645	0.000362161	2.03307
AT5G42210	0.0273652	2.02279
AT5G54740	0.000837951	1.98667
AT3G28770	0.0315365	1.97891
AT1G17235	0.0303941	1.97793
AT5G56490	0.00783319	1.97444
AT3G30180	0	1.96901
AT5G10605	0.00550126	1.94372
AT2G41080	0.0125122	1.92275
AT3G24880	0.00058998	1.91331
AT5G51520	0.00145704	1.89954
AT5G07040	0.0151245	1.89108
AT5G07095	0	1.86974
AT1G18990	0.0208374	1.86335
AT5G04150	0.019227	1.84993
AT1G17255	0.0142032	1.84049
AT5G23930	0.0287551	1.82825
AT3G53930	0.00454072	1.82409
AT3G14510	0.0342928	1.79653
AT1G12070	0.0307904	1.7855
AT1G08353	0.0284685	1.7839
AT3G50330	0.0378914	1.76356
AT4G33550	0	1.76167
AT1G66750	0.0101752	1.74138
AT5G01740	0	1.74104
AT2G28671	0.0348486	1.72781
AT1G63710	0.00329135	1.72244
AT4G21340	0.0253865	1.7203
AT5G09800	0.00724097	1.71214
AT3G03440	0.0489314	1.70914
AT3G16175	0.0460207	1.70664
AT1G21360	0.00163616	1.70504
AT5G64690	0.0465452	1.70416
AT3G01570	0.000261405	1.6826
AT5G64810	0.0156104	1.67526
AT1G24735	0.0199776	1.66963
AT3G60720	0.0152387	1.66959
AT3G55646	0.00116373	1.65987
AT1G67520	0.0300817	1.65145
AT4G15480	0.00391716	1.65087
AT2G19440	0.0237128	1.64168
AT2G37440	0.00402239	1.63808
AT1G80110	0.00164847	1.6366
AT3G21370	0.0107893	1.63013
AT1G66540	0.0464892	1.62635
AT2G04375	0.00861741	1.61468
AT5G45030	0.0255449	1.59957
AT1G04560	0.0213003	1.5915
AT1G75163	0.000321299	1.58963
AT1G63245	0.00803582	1.58135
AT4G22760	0.00378561	1.58004
AT5G15720	0.0272113	1.57423
AT1G53130	0.00156395	1.57092
AT1G15460	0.0299395	1.54945
AT3G50660	0	1.54732
AT1G11100	0.0369807	1.54717
AT3G12770	0.0122049	1.54582
AT3G08165	0.0143627	1.52975
AT4G01740	0.00580744	1.52905
AT5G67340	0.0472522	1.51263
AT5G07190	0.000441086	1.50532
AT5G10600	0.000844109	1.50114
AT5G59590	0.00352197	1.49195
AT1G56670	0.0212662	1.49192
AT3G02620	0.00241814	1.48913
AT3G04320	0.00276742	1.48728
AT4G36450	0.0194587	1.48131
AT5G52050	4.70193e-05	1.4801
AT3G22961	0.0151537	1.47523
AT4G03540	0.00462804	1.47271
AT2G34700	0.00208452	1.4615
AT1G79860	0.0203599	1.45858
AT1G64590	0.000504898	1.44006
AT1G13430	0.0171134	1.43434
AT4G20000	0.0495903	1.43023
AT4G01680	0.00011419	1.42695
AT5G62380	0.0300039	1.42691
AT5G63080	0.0391273	1.41459
AT2G43375	0.00154492	1.41304
AT5G51210	0.00586062	1.41184
AT1G60360	0.0274039	1.41057
AT2G39855	0.00367422	1.40569
AT1G01670	0.0250176	1.40549
AT4G21020	0.00677134	1.40491
AT3G23870	0.0498164	1.40014
AT1G68825	0.0275595	1.39462
AT4G01335	0.0353602	1.39276
AT4G12840	0.0122497	1.39147
AT4G23030	0.0383297	1.39101
AT3G55485	0.000677302	1.39042
AT5G57785	0	1.3888
AT1G03510	0.0175634	1.38044
AT5G65170	0.00086314	1.37991
AT1G04277	0.033302	1.37383
AT4G19690	0.000143297	1.36747
AT1G72920	0.00671872	1.36365
AT1G52070	0.000151134	1.36148
AT5G51585	0.0240011	1.36059
AT1G77380	0.00745032	1.34955
AT5G02200	0.0211385	1.34759
AT4G38530	0.0382726	1.34446
AT5G15290	0.00255919	1.34339
AT5G51810	0.000174643	1.33924
AT3G05190	0.0170898	1.33832
AT4G16620	0.023213	1.33637
AT5G20860	0.000362161	1.33452
AT2G37870	0.0306963	1.3317
AT3G05355	0.010946	1.32908
AT3G13730	0.000321299	1.32219
AT2G03200	0.00796809	1.32022
AT4G34060	0.0113048	1.30944
AT1G06440	0.0317996	1.3084
AT2G07671	0	1.30565
AT3G50980	0.0127271	1.30324
AT1G05065	0.00817184	1.30239
AT3G46130	0.000677302	1.28601
AT1G31850	0.000849146	1.28364
AT4G35690	0.0445586	1.27981
AT2G28860	0.0247534	1.27866
AT1G04263	0.00103946	1.27365
AT5G15960	3.91828e-06	1.27317
AT1G48130	0.0346958	1.26851
AT5G53030	0.0436054	1.2685
AT4G33120	0.000256367	1.26799
AT1G73360	0.00801735	1.26696
AT1G62760	0.0399177	1.2566
AT1G77360	0.0167378	1.24149
AT5G40420	0.000357683	1.24096
AT3G49570	0.00268066	1.2382
AT2G30370	0.0208721	1.23744
AT4G03295	0.000209908	1.2369
AT3G56730	0.00718444	1.23029
AT5G18780	0.00538539	1.22894
AT2G07806	0	1.22761
AT2G45080	0.0434845	1.211
AT2G21188	0.0161175	1.21016
AT5G22580	0	1.20363
AT1G01660	0.00425637	1.20322
AT1G75490	0.000697453	1.19987
AT5G38570	0.0125872	1.19699
AT5G17165	0.0171447	1.19482
AT1G74590	0.040487	1.18567
AT5G57540	0.0106353	1.17924
AT1G05273	0.0182603	1.17809
AT1G02065	0.00794402	1.17331
AT1G16130	0.0120185	1.16494
AT5G42600	2.57487e-05	1.15629
AT2G08905	0.00110999	1.15449
AT2G07795	0.00538539	1.14932
AT2G37925	0.0466907	1.14905
AT3G49370	0.0393585	1.14353
AT1G59940	0.0324724	1.14212
AT5G61800	0.0391565	1.13855
AT5G50450	0.000382872	1.13747
AT1G30990	0.0332337	1.13525
AT4G27260	1.11951e-06	1.13469
AT1G72070	0.00457879	1.12327
AT5G25110	0.00122698	1.12267
AT3G57430	0.0349902	1.12087
AT3G26550	0.021068	1.1199
AT1G04527	0.0068721	1.11611
AT2G26870	0.0166213	1.11438
AT2G35480	0.00191884	1.10821
AT5G57790	0.00150182	1.10294
AT5G41620	0.00358578	1.10104
AT2G23010	0.00919899	1.09873
AT2G14100	0.000790372	1.09546
AT3G21720	0.00111223	1.09224
AT3G05400	0.0118987	1.0902
AT5G07710	0.014258	1.08549
AT3G27630	0.0211509	1.08297
AT3G08800	0.0247713	1.07896
AT1G65450	0.00467114	1.07842
AT5G47000	0.0296283	1.07745
AT5G06760	0.00329919	1.07254
AT5G28510	0.0229812	1.0672
AT5G39850	0.00277806	1.06716
AT2G43240	0.0162217	1.06565
AT3G56825	0.00768766	1.06039
AT1G70185	0.0396697	1.06029
AT1G10480	0.00334005	1.05814
AT1G07985	0.00061405	1.05704
AT3G22830	0.00141786	1.05025
AT1G36640	0.04459	1.04572
AT1G35210	0.00751134	1.03836
AT5G53990	0.0244814	1.03709
AT5G61280	0.0247232	1.03212
AT3G17790	0.00111223	1.03084
AT1G62290	0.000197593	1.02686
AT4G11640	0.0199866	1.02574
AT2G40370	0.00926448	1.02313
AT3G52770	0.0336048	1.023
AT4G30370	0.0167204	1.01765
AT2G39040	0.00273608	1.01537
AT1G48780	0.0314279	1.01332
AT5G16860	0.0387786	1.00706
AT1G54970	0.000785894	1.00246
AT5G58500	0.0371973	1.00188
AT4G27657	0.0427954	1.00186
AT1G49780	0.0414492	0.997347
AT5G11190	0.0037162	0.99726
AT4G16000	0.00806997	0.991715
AT4G27400	0.0109353	0.990734
AT4G11370	0.0231867	0.990634
AT1G77170	0.0116961	0.990349
AT3G51400	0.000202631	0.9825
AT5G57240	0.00373804	0.978658
AT3G58350	0.00666443	0.976339
AT2G24140	0.0155382	0.972442
AT2G07815	6.71704e-06	0.96792
AT2G05315	0.0186695	0.966294
AT3G14440	0.00184271	0.963532
AT1G36370	0.000197593	0.963089
AT3G61300	0.0444416	0.961025
AT1G03545	0.0232566	0.960385
AT5G37500	0.00644724	0.957853
AT5G53902	0.00147327	0.957461
AT2G07658	0.00870585	0.956889
AT3G55240	1.23146e-05	0.956696
AT1G63720	0.00122978	0.955787
AT1G44830	0.0216255	0.951259
AT1G69260	0.000891688	0.94919
AT1G09533	0.0375841	0.947885
AT2G27550	0.00210243	0.942284
AT2G47530	0.020651	0.940999
AT2G33790	1.11951e-06	0.940708
AT1G01580	0.00775483	0.939933
AT5G48720	0.00381248	0.939723
AT1G75250	0.0158802	0.936567
AT4G29930	0.00573412	0.936265
AT3G11430	0.00866667	0.935288
AT5G59070	0.0338449	0.931863
AT3G54710	0.0269751	0.928969
AT3G51750	0.0364528	0.927655
AT5G47450	0	0.925192
AT5G05880	0.00158242	0.92264
AT5G54585	0.000924713	0.922448
AT5G15740	0.00052337	0.921348
AT5G61920	0.00756619	0.918572
AT2G30070	0.000790372	0.916078
AT2G31980	0.0152516	0.915196
AT2G30840	0.0374307	0.913236
AT2G44130	1.11951e-05	0.912671
AT3G07350	9.57179e-05	0.910252
AT1G59640	0.0348503	0.908924
AT1G04770	4.3101e-05	0.902726
AT5G63480	0.00664708	0.902627
AT1G73260	9.57179e-05	0.902063
AT3G24870	0.00431458	0.900755
AT2G31945	0.0231173	0.898785
AT5G61455	0.00120571	0.897314
AT5G09805	0.0189639	0.894294
AT5G06710	0.0225452	0.893251
AT2G18050	4.3101e-05	0.892526
AT1G11303	0.00195802	0.891385
AT1G64110	0.00124993	0.888515
AT1G54890	0.0127238	0.885018
AT2G22590	0.0187501	0.882677
AT4G00525	0.0238259	0.881471
AT1G61820	0.00132942	0.877409
AT3G20760	3.52645e-05	0.874121
AT5G11090	1.11951e-06	0.874096
AT4G21705	0.00471704	0.873954
AT4G20325	0.0465497	0.873382
AT2G41780	0.0211945	0.868405
AT3G59068	7.78058e-05	0.867452
AT5G05250	0.000394067	0.865423
AT3G50400	0.00121075	0.861193
AT5G65280	0.0180347	0.856871
AT4G34970	0.00107473	0.854181
AT5G13990	0.0351738	0.852749
AT1G09170	0.0392818	0.851094
AT1G68050	0.000420935	0.850783
AT5G62210	0.000156731	0.850512
AT4G21990	2.40694e-05	0.85003
AT5G09585	0.00220375	0.848001
AT2G07785	0.00592443	0.84671
AT4G03340	0.0314884	0.84558
AT3G47295	0.00100812	0.842429
AT3G48980	0.0374223	0.841392
AT3G14590	0.00178449	0.841026
AT2G20500	0.0178349	0.840076
AT1G10140	3.52645e-05	0.839817
AT1G60525	0.0309656	0.838704
AT3G10820	0.00883235	0.837767
AT5G26920	0.0091391	0.833545
AT1G24260	0.00481948	0.833438
AT4G28350	0.0141506	0.833429
AT5G38700	0.0196613	0.831693
AT5G57780	0.000980129	0.829957
AT2G47140	0.00484803	0.829626
AT4G14130	9.57179e-05	0.829611
AT1G74500	0.00189197	0.827349
AT2G17040	0.0177263	0.825418
AT5G41370	0.000535684	0.823545
AT5G47910	0.0144736	0.823043
AT1G09300	0.0358477	0.822831
AT2G30230	0.00240414	0.821764
AT2G31725	0.00695326	0.821612
AT2G16740	0.0290859	0.820325
AT4G08455	0.0216065	0.819715
AT3G07730	0.0163969	0.819448
AT2G35300	0.0343331	0.816684
AT1G69780	0.00278981	0.815473
AT3G03900	0.00879373	0.813543
AT4G29920	0.0158198	0.811308
AT1G09195	0.0116093	0.810665
AT2G42530	0.000312343	0.810222
AT5G62730	0.0113512	0.807768
AT3G63280	0.00717604	0.806604
AT4G15660	0.00827316	0.806278
AT1G53170	0.0163263	0.806191
AT1G10220	0.00507081	0.803744
AT2G03060	0.0419121	0.801856
AT4G24480	0.0084019	0.801488
AT3G45700	0.00208844	0.799539
AT2G05510	0.000219983	0.799289
AT2G43120	0.0431324	0.796828
AT1G05690	0.0487058	0.795579
AT5G37130	0.016464	0.79488
AT1G22220	0.01029	0.79452
AT5G49770	0.0482664	0.794373
AT1G77330	0.000369437	0.793904
AT5G54850	0.0406773	0.792645
AT1G15040	0.0278808	0.789395
AT1G27670	0.00140834	0.786703
AT2G37090	0.0296938	0.786248
AT2G07667	0.0185099	0.784959
AT5G11030	0.0134856	0.784219
AT1G22190	6.04534e-05	0.783466
AT2G28250	0.00565127	0.783297
AT3G63088	0.0135304	0.779239
AT3G23170	0.00274671	0.778722
AT1G70950	0.0237492	0.776832
AT1G46480	0.025944	0.775852
AT2G03667	0.0320772	0.771449
AT1G09467	0.0370708	0.771063
AT1G72900	0.00733389	0.77057
AT2G26030	0.0264047	0.769972
AT4G12020	0.0158741	0.768664
AT4G37260	1.11951e-06	0.765775
AT1G63750	0.0110182	0.763433
AT3G23800	0.0114884	0.762776
AT3G53530	0.000399104	0.760792
AT1G65060	0.0100946	0.759911
AT5G20635	0.0132746	0.759786
AT2G43610	4.98181e-05	0.757651
AT5G38110	0.00512287	0.757492
AT5G35410	0.0301914	0.754395
AT2G43200	0.0284249	0.751062
AT5G66170	0.000401343	0.750743
AT4G31100	0.00474503	0.750561
AT1G13670	0.00045508	0.7497
AT1G54095	0.0375404	0.748997
AT1G26260	0.00800112	0.748657
AT3G19030	1.11951e-06	0.748353
AT2G29980	0.00193507	0.74789
AT3G24520	0.000965015	0.746098
AT1G79360	0.01437	0.74603
AT5G22820	0.0398981	0.745805
AT4G10910	0.000403023	0.745475
AT5G59080	0.000753428	0.74477
AT4G38210	0.0208827	0.744759
AT4G36380	0.00171732	0.743541
AT5G41000	0.0250003	0.742751
AT1G30330	0.000184159	0.742351
AT5G46710	0.000261405	0.741036
AT2G18520	0.0181948	0.739755
AT3G23470	0.0113988	0.739688
AT4G28290	0.000826756	0.739131
AT1G77700	0.0406258	0.737335
AT3G62280	0.0148687	0.734794
AT3G09230	0.0474682	0.734716
AT5G15710	0.0324165	0.733937
AT3G51430	0.00623398	0.733133
AT3G14830	0.00144249	0.732851
AT5G18600	2.40694e-05	0.732455
AT3G22970	0.000702491	0.732134
AT2G17970	0.012403	0.73134
AT3G56705	0.0175181	0.73004
AT4G18510	0.0391273	0.729657
AT1G10657	0.0163588	0.729623
AT5G06330	0.0222222	0.729321
AT3G56710	0.0452376	0.728894
AT1G69587	0.0139653	0.728225
AT1G31310	0.00695326	0.726836
AT5G67060	0.00327344	0.726013
AT4G28150	0.0220509	0.725556
AT2G07725	6.94095e-05	0.725452
AT5G47250	0.046094	0.724843
AT1G80830	0.000708648	0.723059
AT1G32330	0.0109421	0.722261
AT3G18690	0.0166415	0.721382
AT2G16750	0.0306353	0.721117
AT4G17610	0.0316418	0.718878
AT1G05180	0.00157067	0.716835
AT3G46600	0.000222222	0.715762
AT1G12290	0.0445228	0.715145
AT1G48930	0.0341097	0.715024
AT1G33400	0.0370652	0.714483
AT5G55970	0.0069583	0.712776
AT1G68710	0.0429645	0.712555
AT1G76220	0.0249678	0.712221
AT3G23480	0.0192886	0.711028
AT1G75295	0.00656311	0.709886
AT1G74750	0.02948	0.709721
AT3G08910	0.0119597	0.709426
AT3G22231	0.0431217	0.70785
AT3G23180	0.00412259	0.707183
AT2G27980	0.000719843	0.706979
AT4G26140	0.00586678	0.705407
AT2G42810	0.00178114	0.704916
AT5G53980	0.0127837	0.703905
AT1G66900	0.000776938	0.703387
AT5G24890	0.00015953	0.703219
AT2G43110	0.00061405	0.702757
AT1G05993	0.00185726	0.701636
AT3G26410	0.0347904	0.699213
AT5G64430	0.00459502	0.698794
AT5G13580	0.00130591	0.696562
AT1G30700	0.001171	0.696112
AT4G04450	0.0490439	0.693402
AT4G31320	0.011752	0.693269
AT3G57010	0.000184159	0.692905
AT1G47395	0.00666443	0.692539
AT3G04580	0.00656311	0.68977
AT1G69526	0.0474207	0.688944
AT1G14180	0.0374352	0.688575
AT5G33370	0.00197705	0.686915
AT3G63270	0.0222121	0.686787
AT1G76500	0.00193395	0.685956
AT1G18860	0.0344719	0.685611
AT1G55170	0.00849146	0.685492
AT5G44260	0.000298349	0.68515
AT1G10610	0.0268088	0.684126
AT5G13330	0.025386	0.682935
AT1G60890	0.0122049	0.681965
AT4G28040	0.00229051	0.681324
AT2G14878	0.000109712	0.680473
AT1G75170	0.0125071	0.680072
AT4G26200	0.0379407	0.680027
AT3G61160	0.0197711	0.679682
AT1G32120	0.0398483	0.679281
AT2G19810	0.000277078	0.679228
AT1G25560	0.000184159	0.677826
AT5G47060	0.00147551	0.677718
AT5G16520	0.046754	0.676709
AT1G03550	0.038436	0.674234
AT1G04360	0.0328928	0.673501
AT4G29440	0.0110977	0.672451
AT3G18030	0.00157179	0.671607
AT4G05631	0.00189589	0.669683
AT5G52540	0.0221349	0.668499
AT1G55110	0.0170529	0.666239
AT1G28760	0.0407316	0.665965
AT1G10040	0.00987406	0.665934
AT5G15950	0.0159278	0.66567
AT5G08640	0.000192555	0.664903
AT2G28110	0.00360313	0.664689
AT5G58000	0.00207557	0.662851
AT4G23410	0.00182536	0.662464
AT3G15220	0.0315623	0.661328
AT5G15970	1.11951e-05	0.660404
AT1G03840	0.00596641	0.659725
AT2G46270	0.00557515	0.659176
AT1G77920	0.0370708	0.658637
AT2G39675	0.00316429	0.658208
AT1G64660	0.000737196	0.657206
AT3G20898	0.0212085	0.657009
AT4G26288	0.0354212	0.656931
AT5G59180	0.00567366	0.656118
AT3G27470	0.0340285	0.654976
AT5G57770	0.0124069	0.654791
AT3G56400	0.00250602	0.654246
AT1G13600	0.00686314	0.654048
AT5G56080	0.00501875	0.653798
AT3G10960	0.0166739	0.652372
AT1G06667	0.00248699	0.651934
AT1G33615	0.011101	0.651917
AT5G41612	0.033171	0.651727
AT3G15890	0.0120285	0.645665
AT5G61430	0.002267	0.645662
AT2G13840	0.0192191	0.645349
AT4G23870	0.000401343	0.645248
AT4G19900	0.0195007	0.644988
AT2G07633	0.0161842	0.644168
AT5G65830	0.00784943	0.642853
AT2G15490	0.00141786	0.642307
AT2G43900	0.0290602	0.642217
AT5G05410	0.0133277	0.641693
AT5G02020	0.00122418	0.641643
AT4G16670	0.0234011	0.641606
AT4G33920	0.00127456	0.640418
AT5G43920	0.0258936	0.640345
AT3G09890	0.0224517	0.638432
AT1G65970	0.000498741	0.638152
AT1G68840	3.52645e-05	0.636476
AT5G13970	0.00237336	0.634493
AT3G21600	0.033171	0.633325
AT1G23800	0.0269236	0.633032
AT2G29390	0.00210635	0.632813
AT5G10630	0.034876	0.632543
AT5G44585	0.00194794	0.632431
AT3G28670	0.0444612	0.630427
AT4G30460	0.000134901	0.629951
AT1G63000	0.000118108	0.62973
AT2G41905	0.0488156	0.628283
AT1G23880	0.000488665	0.626692
AT3G19380	0.0465984	0.626438
AT5G05690	0.000153373	0.624921
AT4G38170	0.0263918	0.62342
AT3G20600	0.0135595	0.623413
AT5G27620	0.0259373	0.622907
AT1G62810	0.0126437	0.620528
AT5G15230	0.000109712	0.620343
AT3G60530	0.000132102	0.61719
AT1G72890	0.0392818	0.616158
AT1G64065	0.0047775	0.615898
AT2G38470	0.0013143	0.615661
AT1G76380	0.00279205	0.613957
AT1G50600	0.00123985	0.613557
AT3G26450	0.000167366	0.613556
AT3G05730	1.11951e-06	0.611883
AT1G08080	0.00360313	0.609826
AT5G51390	0.0273261	0.609711
AT2G46680	0.000641478	0.606065
AT1G12640	0.0204708	0.604972
AT1G78265	0.00953596	0.604344
AT4G06744	0.000794291	0.604124
AT1G77020	0.047888	0.60132
AT5G18910	0.00141674	0.600756
AT4G17895	0.0149292	0.600481
AT4G04610	0.000382872	0.600172
AT1G73120	0.0222211	0.599996
AT5G03230	0.00535908	0.599705
AT4G27410	0.000214386	0.59967
AT5G02575	0.0272326	0.599606
AT5G55110	0.00852225	0.599583
AT1G11210	0.00614442	0.598616
AT5G63660	0.00310383	0.597209
AT4G36850	0.000256367	0.59626
AT1G32700	0.000185278	0.595632
AT3G49780	0.000846907	0.595414
AT3G60510	0.036487	0.595369
AT3G61490	0.00247635	0.595192
AT2G07707	0.00101203	0.594374
AT1G54385	0.0141136	0.593981
AT2G20320	0.00231626	0.593653
AT4G30360	0.00637168	0.593465
AT2G39705	0.000460118	0.592114
AT3G05600	0.00330702	0.591997
AT3G55005	0.0027747	0.591366
AT2G16770	0.0462054	0.591351
AT2G02950	0.0024131	0.591065
AT2G39280	0.00363056	0.589911
AT5G50760	0.0017621	0.589501
AT5G52560	0.0280347	0.5883
AT4G39675	0.00106521	0.58778
AT1G07870	0.0137392	0.587421
AT5G23980	0.0102827	0.587378
AT3G06390	0.000605094	0.587281
AT4G30450	0.000258606	0.58691
AT1G22310	0.0290064	0.586028
AT3G49580	0.0136468	0.585512
AT1G11600	0.00821718	0.58548
AT1G53470	0.0313932	0.585298
AT1G53380	0.00651609	0.584707
AT5G24660	0.00722642	0.584419
AT3G48190	0.0246572	0.584404
AT3G01970	0.0120644	0.58364
AT2G20550	0.0159228	0.582443
AT5G28919	0.00224293	0.582076
AT5G60460	0.00245564	0.582032
AT3G20340	0.00755556	0.581394
AT2G12905	0.00807557	0.578895
AT3G06355	7.83655e-05	0.578614
AT2G07675	0.000634761	0.578253
AT5G54510	0.000312343	0.575671
AT1G06790	0.0250182	0.574671
AT3G08760	0.00257263	0.57441
AT2G29065	0.0387187	0.572919
AT2G45050	0.00690176	0.5729
AT5G53750	0.00708648	0.572219
AT5G57035	0.00327344	0.571727
AT2G42120	0.0414542	0.569511
AT5G63160	5.42961e-05	0.568789
AT3G21610	0.0322597	0.567871
AT4G01870	0.000611811	0.567768
AT3G54320	0.00299972	0.566939
AT1G53110	0.0190199	0.566683
AT5G08790	0.000602295	0.565812
AT2G37380	0.0102967	0.564949
AT2G20570	0.00333725	0.56438
AT5G09440	0.000278757	0.563545
AT1G31040	0.00365631	0.562869
AT4G36400	0.0434402	0.561668
AT1G71850	0.0237028	0.561095
AT2G46000	0.0242877	0.561088
AT1G66230	0.029747	0.560775
AT2G05380	2.40694e-05	0.560558
AT3G46700	0.00706297	0.55988
AT1G62975	0.00789197	0.559714
AT4G01670	0.00480772	0.559623
AT4G15140	0.00503834	0.559386
AT1G71030	0.000422054	0.559257
AT5G15330	0.0136003	0.558698
AT3G61700	0.00861517	0.55851
AT2G07719	0.0275931	0.557306
AT1G62200	0.0448027	0.556093
AT5G03860	0.0285385	0.556038
AT5G26200	0.0051391	0.555551
AT5G66650	0.00986622	0.555135
AT2G31680	0.00307137	0.554694
AT5G51174	0.0167439	0.551335
AT5G27420	0.00411419	0.550683
AT3G21260	0.010173	0.550593
AT3G20810	0.00363056	0.550444
AT5G15930	0.0177425	0.549968
AT1G56310	0.0318388	0.549085
AT5G50335	0.0026829	0.548432
AT1G18340	0.0334492	0.548158
AT2G02100	6.94095e-05	0.547795
AT3G50060	0.0206499	0.547391
AT3G51240	0.000608452	0.546034
AT3G17310	0.023372	0.545495
AT2G15830	0.001452	0.544146
AT4G23840	0.0346616	0.543851
AT2G32510	0.0328217	0.543681
AT2G40000	0.00022726	0.543148
AT5G25120	0.0123263	0.542437
AT2G07734	0.00022614	0.542429
AT3G62360	0.0051794	0.542304
AT1G49700	0.00638287	0.542098
AT4G29130	0.0174917	0.541167
AT2G27385	0.000207669	0.539742
AT2G20410	0.00338427	0.53895
AT5G58120	0.0210305	0.537479
AT3G53980	0.000324097	0.536806
AT2G07738	0.0177862	0.535846
AT2G24580	0.00862692	0.535388
AT1G52100	0.00210076	0.53531
AT5G54200	0.00580744	0.535158
AT5G46170	0.029499	0.535134
AT4G22610	0.00503442	0.535077
AT5G42200	0.00261909	0.533858
AT1G73180	0.0163062	0.53371
AT5G57160	0.0201478	0.53213
AT4G37890	0.0417392	0.531966
AT3G61600	0.00143521	0.529369
AT1G02610	0.00144025	0.528938
AT5G06450	0.0463403	0.527854
AT5G25360	0.00215337	0.526729
AT4G09135	0.0281495	0.523902
AT2G44080	0.000362161	0.523006
AT1G33750	0.0376586	0.521341
AT1G73440	0.016267	0.521292
AT1G62422	0.00461517	0.521256
AT2G02070	0.00263084	0.520365
AT1G32920	0.00061405	0.52024
AT5G65790	0.0240795	0.518635
AT3G17450	0.00305793	0.518124
AT2G07727	0.00127344	0.51784
AT2G35610	0.00394738	0.516747
AT5G10130	0.0151066	0.516242
AT2G04955	0.011817	0.516002
AT1G72200	0.0345849	0.514272
AT5G07745	0.0355707	0.512796
AT1G16250	0.0421047	0.512414
AT1G58060	0.0495908	0.511934
AT5G49880	0.0031794	0.511343
AT1G28070	0.0324114	0.511213
AT5G49100	0.0142888	0.511104
AT4G14270	0.000428212	0.51097
AT3G15250	0.0339552	0.510229
AT2G17500	0.000706409	0.509907
AT2G41800	0.00508088	0.509172
AT5G60970	0.0313137	0.508908
AT5G61910	0.0129913	0.508781
AT3G26200	0.00303051	0.508709
AT1G62710	0.0442317	0.507621
AT3G21100	0.0222301	0.507454
AT2G01750	0.0377587	0.506961
AT1G36060	0.0136513	0.505275
AT5G35750	0.0277515	0.505149
AT5G51740	0.0231956	0.504237
AT5G04530	0.00109936	0.504026
AT2G40700	0.0207949	0.503302
AT1G76440	0.0448049	0.501308
AT4G18880	0.0035382	0.500934
AT4G09980	0.00445284	0.500357
AT1G67840	0.00811867	0.500233
AT3G20395	0.000803806	0.500016
AT2G44940	0.0284808	0.499854
AT2G04160	0.00271537	0.498716
AT2G38560	0.00979737	0.498694
AT1G14370	0.0387075	0.498269
AT5G09530	0.000628603	0.498073
AT3G16800	0.00279597	0.497676
AT1G05010	0.000219983	0.495947
AT1G33790	0.0118349	0.495634
AT2G38025	0.0311783	0.495023
AT3G18960	0.046417	0.494661
AT5G61040	0.0432578	0.494622
AT1G65270	0.000644836	0.494063
AT5G44572	0.00149622	0.494033
AT5G37740	0.00114582	0.493487
AT4G34250	0.00677134	0.493227
AT4G11630	0.0171783	0.493003
AT4G20480	0.00922362	0.491556
AT1G10150	0.00374419	0.491484
AT3G10710	0.0492471	0.490638
AT5G20150	0.00706297	0.489913
AT1G29120	0.0309628	0.48935
AT5G15470	0.0230591	0.488923
AT2G01990	0.0404769	0.488916
AT5G60210	0.0029555	0.488455
AT3G46590	0.00158242	0.487103
AT3G05030	0.0416037	0.486713
AT2G40460	0.00645508	0.486162
AT4G26080	0.00218472	0.485552
AT5G43580	0.00252113	0.485433
AT1G76650	0.00751245	0.483687
AT2G03050	0.039073	0.483398
AT5G44380	0.00161433	0.48289
AT5G52310	0.000807725	0.482459
AT2G02220	0.0073546	0.481546
AT2G38130	0.00956227	0.481535
AT2G25640	0.0340381	0.481377
AT1G31710	0.000674503	0.480814
AT3G17820	0.00398265	0.480364
AT3G45210	0.0328004	0.480223
AT2G32250	0.0338074	0.480214
AT1G08115	0.00295046	0.480014
AT5G47950	0.0213624	0.479991
AT2G41250	0.00586958	0.479865
AT5G66810	0.0080459	0.479727
AT5G08320	0.0238175	0.479658
AT5G62610	0.0125816	0.479633
AT1G76340	0.0187551	0.479386
AT2G20000	0.0307529	0.479256
AT5G04860	0.0149566	0.479192
AT3G49940	0.000746152	0.478325
AT5G61830	0.043981	0.478324
AT5G57660	0.000715925	0.478079
AT4G02050	0.00348727	0.477778
AT2G18560	0.0225396	0.477748
AT3G56360	0.000846907	0.477627
AT3G61460	0.000541842	0.477469
AT4G36780	0.00091016	0.477018
AT1G36990	0.0220459	0.476642
AT5G07325	0.0326241	0.476117
AT3G16170	0.0321534	0.475879
AT2G41660	0.00348335	0.475739
AT3G52870	0.00218864	0.475598
AT2G07698	0.000324097	0.47555
AT5G24690	0.00122698	0.474038
AT5G06300	0.0122916	0.473748
AT4G33960	0.000925833	0.473598
AT3G23030	0.000326896	0.473296
AT5G23220	0.0236227	0.472992
AT1G72690	0.0257929	0.472664
AT4G36960	0.0112555	0.472656
AT1G76940	0.0457638	0.471211
AT1G20900	0.00238567	0.47069
AT5G24780	0.00344696	0.470373
AT2G18670	0.0482888	0.470138
AT3G07735	0.00758522	0.470073
AT4G20840	0.032328	0.469849
AT1G01770	0.0223706	0.46795
AT1G07050	0.0234822	0.467816
AT5G55060	0.0316127	0.467259
AT3G49810	0.0026829	0.466562
AT1G21610	0.0166527	0.465738
AT3G12500	0.0278494	0.465641
AT5G42580	0.00283123	0.465626
AT5G16060	0.00910439	0.4649
AT4G11360	0.00373468	0.464041
AT1G15470	0.01437	0.463634
AT2G04865	0.0105917	0.463465
AT5G05890	0.0182832	0.462873
AT1G14240	0.0426364	0.462661
AT1G70290	0.00236608	0.462309
AT3G01360	0.0203319	0.462282
AT4G33980	0.00108872	0.461836
AT4G35510	0.0146465	0.461815
AT3G63200	0.00460062	0.461491
AT2G44380	0.0255858	0.460679
AT3G53480	0.00396809	0.459452
AT5G39580	0.00500644	0.459169
AT2G38170	0.000598936	0.458416
AT4G04320	0.0430104	0.457991
AT1G27210	0.0016927	0.45795
AT4G15610	0.00107361	0.457849
AT3G48360	0.000321299	0.457351
AT5G15180	0.0133507	0.456301
AT5G21060	0.0411509	0.455812
AT3G24240	0.0450076	0.455469
AT5G47990	0.000737196	0.454996
AT5G38020	0.00501987	0.454856
AT1G59590	0.0179373	0.454695
AT1G76900	0.0054436	0.453919
AT1G80180	0.000691856	0.453646
AT1G60900	0.00537867	0.45354
AT3G04560	0.0227114	0.452746
AT4G14620	0.0101903	0.452241
AT4G14930	0.0136513	0.452142
AT3G12120	0.000207669	0.451613
AT3G48115	0.00111615	0.450243
AT1G64060	0.0147607	0.449326
AT1G48860	0.00271425	0.448693
AT4G29905	0.000289393	0.448473
AT2G25710	0.0487579	0.44844
AT3G59290	0.00961489	0.44828
AT3G08780	0.0206297	0.447959
AT1G11090	0.00879037	0.447855
AT4G17490	0.00815449	0.447583
AT1G03730	0.0399709	0.447268
AT2G39800	0.00623622	0.446435
AT3G53230	0.0466773	0.446348
AT5G10550	0.0354212	0.445801
AT5G56190	0.0330014	0.44577
AT5G37370	0.0119759	0.445736
AT2G30250	0.0108178	0.445327
AT3G09410	0.0366762	0.445286
AT1G26150	0.0342491	0.445036
AT2G39890	0.0101539	0.444417
AT4G36630	0.0202832	0.444073
AT3G51790	0.0459832	0.443536
AT2G07718	0.000442205	0.443405
AT4G13575	0.01792	0.44299
AT3G16870	0.0174111	0.44263
AT1G05860	0.0462821	0.441964
AT5G23670	0.0105754	0.441859
AT1G01470	0.00147999	0.441763
AT1G24180	0.0149729	0.441273
AT3G02040	0.00449538	0.440862
AT3G01200	0.0290602	0.440006
AT5G05270	0.00843437	0.438613
AT2G15480	0.00666499	0.437721
AT2G40940	0.00229947	0.437594
AT3G61710	0.0393389	0.436961
AT4G01026	0.0165183	0.436666
AT1G07470	0.0292639	0.436286
AT1G31930	0.00420655	0.436135
AT2G26970	0.0471749	0.434764
AT5G43900	0.00271816	0.434406
AT1G57600	0.0209236	0.434211
AT5G48250	0.0423	0.433984
AT2G24755	0.0348491	0.433884
AT1G54000	0.00158578	0.433883
AT5G25280	0.000609572	0.433104
AT5G57220	0.0119569	0.432908
AT1G08920	0.0115259	0.43285
AT5G47730	0.00905402	0.432769
AT1G23390	0.000781976	0.431589
AT1G26800	0.00316037	0.430989
AT3G55980	0.0020834	0.428665
AT3G26460	0.011251	0.428373
AT2G34170	0.0323414	0.428169
AT3G16660	0.000734957	0.42761
AT4G10060	0.00608732	0.42735
AT1G80850	0.0333596	0.426633
AT5G49170	0.0131453	0.426598
AT1G15740	0.00241478	0.426475
AT4G35500	0.0407613	0.42647
AT3G49790	0.00231066	0.426097
AT4G18205	0.00760257	0.426004
AT3G63210	0.0052253	0.425932
AT3G53250	0.0181478	0.425347
AT4G11010	0.00189589	0.424953
AT2G16440	0.0451917	0.424905
AT1G48370	0.0497403	0.423965
AT5G19340	0.0098192	0.423767
AT4G37540	0.00165127	0.423573
AT2G05070	0.000401903	0.423083
AT1G49320	0.0288032	0.422387
AT1G02990	0.0289566	0.421015
AT1G73870	0.0175153	0.42082
AT1G09027	0.0142127	0.419783
AT2G41620	0.0190977	0.4191
AT5G48960	0.0497072	0.418809
AT2G22510	0.00268066	0.418773
AT5G04190	0.0147596	0.418723
AT3G17750	0.0136966	0.418076
AT2G25900	0.00111895	0.417886
AT1G73330	0.000255248	0.417477
AT5G43330	0.0191161	0.417338
AT4G32480	0.00255528	0.417054
AT5G15265	0.0331598	0.416922
AT2G41100	0.000526168	0.415986
AT1G77690	0.00997257	0.415333
AT1G55690	0.0474307	0.414639
AT2G37180	0.0084937	0.414374
AT3G27350	0.00868458	0.413069
AT1G66270	0.000965015	0.412853
AT5G56220	0.0140929	0.412717
AT4G33565	0.00757795	0.412589
AT1G58360	0.0154089	0.412467
AT3G45900	0.0195209	0.41149
AT5G54145	0.0165435	0.411266
AT5G13570	0.0109387	0.410675
AT4G13495	0.00842149	0.410582
AT2G34140	0.040515	0.410542
AT1G71710	0.0171856	0.410076
AT1G53440	0.028646	0.409764
AT1G03970	0.0100789	0.409503
AT4G23700	0.0415959	0.409459
AT5G14230	0.0134766	0.409376
AT4G25835	0.00432578	0.409107
AT1G74940	0.0394638	0.409061
AT1G53050	0.041663	0.409035
AT1G06420	0.035447	0.408902
AT5G54370	0.00440358	0.408085
AT1G58250	0.0207226	0.40711
AT1G78170	0.0125071	0.406558
AT1G03610	0.00211587	0.406255
AT1G06463	0.00623062	0.405529
AT2G24600	0.0334095	0.405253
AT3G04740	0.0378119	0.404957
AT3G06290	0.0280946	0.404948
AT1G22900	0.0273804	0.404631
AT4G28240	0.00107473	0.404102
AT2G34690	0.00678757	0.403283
AT2G43910	0.000924713	0.403012
AT5G42060	0.0307198	0.402956
AT5G62030	0.0147943	0.402895
AT5G67420	0.00107137	0.402435
AT5G28640	0.0177778	0.401644
AT5G17630	0.0117744	0.401583
AT2G28305	0.0248878	0.401389
AT1G80270	0.0294537	0.400959
AT5G17610	0.0195029	0.40083
AT2G07687	0.0263728	0.400707
AT5G39500	0.0494593	0.400703
AT1G32340	0.0473428	0.400687
AT5G43460	0.00186006	0.400454
AT2G31960	0.00445956	0.399468
AT5G42680	0.0225122	0.399288
AT3G43270	0.0232718	0.398813
AT1G50410	0.0227859	0.397278
AT2G38800	0.00191548	0.396677
AT5G57150	0.038595	0.39662
AT3G27100	0.0262278	0.396419
AT1G18570	0.0308391	0.396335
AT3G50750	0.00399328	0.396249
AT3G47490	0.0247003	0.396166
AT2G07715	0.00574811	0.395278
AT5G54270	0.000516093	0.393519
AT3G47965	0.0465178	0.392948
AT3G25640	0.0332371	0.392664
AT2G05320	0.0374733	0.392258
AT1G55860	0.0386062	0.392062
AT1G15970	0.0300179	0.391861
AT2G26190	0.00391492	0.391662
AT3G17770	0.0254912	0.391193
AT2G27770	0.0149611	0.391133
AT5G59730	0.00590708	0.39101
AT1G02860	0.0172057	0.390681
AT5G46910	0.0299239	0.390297
AT5G08139	0.0231503	0.390186
AT5G60680	0.00303666	0.390044
AT1G07090	0.0195472	0.390043
AT1G07200	0.0317571	0.389662
AT4G31570	0.0338825	0.389137
AT4G16330	0.0464036	0.388963
AT4G36970	0.0113591	0.388745
AT1G03310	0.0498198	0.388528
AT2G33120	0.00699468	0.387797
AT3G07660	0.0115181	0.387712
AT3G03870	0.0191078	0.387449
AT5G13980	0.00459054	0.387359
AT5G44920	0.015728	0.387095
AT1G49130	0.00525217	0.386123
AT1G08315	0.0359188	0.384396
AT5G52530	0.00641982	0.384143
AT4G11650	0.0443342	0.384137
AT1G13210	0.0245782	0.383568
AT4G32880	0.0493557	0.38343
AT3G66658	0.0377811	0.383154
AT3G53960	0.0250613	0.382523
AT4G20240	0.0337705	0.382392
AT1G28120	0.026122	0.38148
AT5G12420	0.0160336	0.380921
AT5G66930	0.02215	0.380564
AT4G33540	0.0210031	0.380529
AT5G48412	0.00166135	0.379526
AT2G40430	0.00507865	0.378978
AT5G63420	0.0444573	0.378592
AT3G09220	0.00248699	0.378
AT5G54980	0.0226252	0.37727
AT2G43590	0.0036384	0.376943
AT5G03240	0.00061405	0.37619
AT3G16450	0.00183711	0.375372
AT5G60890	0.0393132	0.375267
AT3G16670	0.00108984	0.374847
AT4G17240	0.0423331	0.374685
AT4G00720	0.00721467	0.374413
AT4G07825	0.0117862	0.374289
AT4G37590	0.012506	0.373654
AT3G03380	0.0280347	0.373509
AT5G57050	0.0343023	0.372947
AT5G19090	0.0472387	0.372355
AT2G48060	0.0232242	0.372227
AT5G22450	0.0263526	0.372112
AT2G21185	0.0422536	0.371893
AT2G07732	0.00152869	0.370984
AT1G69252	0.00382032	0.370918
AT2G34430	0.000351525	0.370228
AT2G22420	0.0177884	0.369717
AT5G02090	0.0117621	0.369436
AT1G03850	0.00732326	0.369346
AT5G18550	0.018754	0.369033
AT1G75750	0.000680661	0.368706
AT1G13360	0.0093255	0.367341
AT3G62240	0.0216087	0.36683
AT5G23940	0.00408284	0.366593
AT1G29395	0.00796194	0.36513
AT5G42250	0.0293283	0.364817
AT2G43920	0.0317571	0.364796
AT5G25350	0.00312734	0.364512
AT5G53430	0.027705	0.364119
AT2G24550	0.00469801	0.363516
AT3G48380	0.0380235	0.363476
AT5G16510	0.0499306	0.36332
AT3G27430	0.0157683	0.363105
AT3G16770	0.000836272	0.362552
AT5G13890	0.0478405	0.362544
AT5G19520	0.0308413	0.362413
AT1G01730	0.0363011	0.362325
AT5G60850	0.0394761	0.362272
AT5G60820	0.0289689	0.361986
AT2G01570	0.00361265	0.361703
AT4G22920	0.048923	0.361661
AT1G62790	0.00980353	0.361444
AT1G18390	0.0140409	0.360799
AT4G22690	0.00435992	0.359995
AT5G57020	0.0117862	0.359472
AT2G38530	0.00161825	0.359135
AT2G45910	0.0322676	0.358006
AT1G08700	0.0164125	0.357923
AT1G49720	0.0395214	0.35764
AT3G62290	0.00133557	0.357485
AT4G05070	0.00362497	0.357047
AT1G70300	0.00492919	0.356996
AT2G18280	0.00777946	0.356616
AT1G04310	0.0423622	0.355395
AT1G50660	0.00935796	0.355388
AT5G21020	0.00156339	0.355155
AT1G20100	0.00612986	0.354934
AT3G16430	0.00348727	0.354901
AT1G17530	0.0273378	0.354594
AT3G53100	0.0396658	0.354085
AT2G42620	0.0138657	0.353909
AT1G14890	0.00774699	0.353606
AT5G16220	0.0372578	0.3535
AT4G12650	0.00583319	0.353411
AT3G18280	0.00730758	0.353408
AT4G33240	0.0240067	0.353292
AT4G38080	0.00347215	0.352773
AT4G21215	0.0443465	0.352344
AT3G15210	0.0263084	0.351968
AT3G62330	0.0474111	0.351776
AT4G17500	0.0146767	0.351526
AT2G21140	0.0135886	0.351289
AT3G11760	0.0317571	0.350905
AT1G29930	0.000473552	0.350293
AT1G18880	0.0124433	0.350279
AT4G38940	0.047813	0.349479
AT1G13980	0.0236099	0.349277
AT3G06430	0.0110182	0.349213
AT1G68520	0.00183039	0.348763
AT4G22190	0.00773412	0.348643
AT5G63410	0.0319317	0.347863
AT2G17540	0.0172762	0.347833
AT4G40060	0.00826364	0.347769
AT5G56550	0.0106264	0.34749
AT5G59440	0.0431374	0.347294
AT3G59950	0.0423331	0.347118
AT5G03470	0.0170988	0.346352
AT5G58920	0.0300297	0.346202
AT3G04730	0.0038998	0.345581
AT1G05340	0.016965	0.34543
AT5G65020	0.00538539	0.344608
AT4G31290	0.0051251	0.34421
AT4G36210	0.0330266	0.344112
AT4G37460	0.017021	0.34387
AT4G26510	0.0404069	0.343806
AT4G17940	0.00723426	0.342578
AT4G20330	0.0250602	0.342322
AT4G30650	0.013115	0.341935
AT1G56280	0.00135348	0.341769
AT3G17850	0.0208374	0.34142
AT1G77590	0.00555444	0.340837
AT5G59960	0.033283	0.340706
AT2G39660	0.0407271	0.340156
AT1G63460	0.034379	0.339524
AT1G47900	0.0325704	0.339453
AT2G31585	0.0247355	0.339437
AT5G12310	0.0325581	0.339191
AT5G18120	0.0247607	0.338993
AT5G08160	0.0406219	0.338889
AT1G07750	0.035176	0.338765
AT1G70780	0.00554828	0.338445
AT1G56010	0.0193356	0.337856
AT1G66280	0.0029443	0.337225
AT4G38060	0.0149197	0.336844
AT3G14100	0.00545928	0.336702
AT1G48300	0.00374699	0.336656
AT5G08000	0.0321926	0.336336
AT5G04470	0.0122799	0.33525
AT3G09390	0.000965015	0.335055
AT1G76930	0.00512231	0.334656
AT3G26510	0.00376826	0.334592
AT1G20620	0.000980129	0.334548
AT1G64230	0.0031016	0.334443
AT5G08240	0.0276641	0.334123
AT5G14880	0.0213893	0.333832
AT4G19860	0.00539659	0.333239
AT4G21560	0.034309	0.332632
AT2G25730	0.0183778	0.331738
AT5G15610	0.0466807	0.331666
AT1G24050	0.0267512	0.330867
AT1G30110	0.0424075	0.330811
AT2G48140	0.0218802	0.330604
AT1G24020	0.0321047	0.328379
AT1G26670	0.0103778	0.328331
AT4G38520	0.0447142	0.327874
AT4G26870	0.0141517	0.327543
AT3G49960	0.024309	0.326406
AT5G12400	0.0183818	0.326404
AT1G21100	0.00755556	0.326252
AT3G16460	0.0016009	0.326225
AT3G07180	0.0281209	0.325811
AT3G06080	0.0154755	0.325115
AT3G27960	0.0231189	0.324687
AT1G74458	0.0391828	0.323861
AT3G28345	0.037527	0.323667
AT5G27350	0.0426745	0.323328
AT5G59140	0.0380308	0.322825
AT5G47430	0.0401399	0.322676
AT2G16700	0.0220991	0.3222
AT2G17710	0.0100487	0.321901
AT5G26850	0.0379743	0.321875
AT2G26110	0.013091	0.321573
AT5G51300	0.0441808	0.320494
AT5G09460	0.0248251	0.320146
AT5G35180	0.0310305	0.319948
AT5G63510	0.015546	0.31884
AT4G01610	0.00528128	0.318327
AT1G74020	0.0206113	0.318302
AT1G07230	0.047255	0.317994
AT2G35605	0.0490439	0.317605
AT5G36210	0.0340028	0.317466
AT5G22630	0.0273367	0.316991
AT2G22430	0.00607053	0.316945
AT1G71090	0.0362955	0.316711
AT5G22270	0.0114906	0.316694
AT3G01420	0.00471816	0.316482
AT2G16005	0.0135013	0.315583
AT1G06780	0.0431273	0.315325
AT3G53670	0.0233115	0.315026
AT5G65960	0.032112	0.314701
AT1G25450	0.0261713	0.314534
AT5G20990	0.0413283	0.314302
AT1G12850	0.032365	0.314011
AT2G13560	0.0213518	0.31353
AT3G09840	0.00557515	0.313353
AT1G68220	0.0172337	0.312893
AT3G52060	0.00345872	0.312804
AT4G27180	0.0310305	0.312797
AT5G04720	0.0476983	0.311825
AT5G23575	0.0127786	0.311627
AT1G73390	0.0456815	0.31122
AT5G47110	0.0205838	0.310932
AT1G68680	0.0318567	0.310804
AT1G62180	0.00884747	0.31018
AT1G51700	0.0273669	0.310134
AT5G66140	0.0310378	0.310014
AT1G09980	0.0402519	0.309807
AT3G55560	0.0157168	0.309433
AT3G54790	0.027986	0.309016
AT3G52105	0.0170988	0.308464
AT1G33055	0.0362172	0.308022
AT2G32100	0.0413065	0.307676
AT4G33090	0.0209706	0.307602
AT1G62310	0.0451481	0.307143
AT1G11580	0.00874447	0.306805
AT1G64190	0.0248665	0.306326
AT2G33340	0.0121579	0.305667
AT3G09440	0.0434682	0.305485
AT4G34370	0.049485	0.304583
AT5G54800	0.0376938	0.302392
AT3G20310	0.0414251	0.302274
AT3G11200	0.0483028	0.302022
AT5G36230	0.0160106	0.301688
AT4G08500	0.0449158	0.30095
AT1G42990	0.0181069	0.299025
AT5G13100	0.0352096	0.298363
AT3G10020	0.00348335	0.298291
AT5G42050	0.0228497	0.297542
AT5G39610	0.0202905	0.29563
AT5G35460	0.034768	0.295494
AT3G57870	0.0158293	0.295407
AT1G45249	0.0492466	0.295298
AT2G15090	0.00721243	0.294949
AT3G55020	0.0441959	0.294763
AT5G27860	0.0252303	0.294706
AT1G02500	0.00471816	0.294514
AT5G62690	0.00938427	0.294164
AT5G01010	0.0376686	0.294074
AT5G46430	0.0135561	0.294048
AT3G26740	0.00386286	0.293701
AT2G46340	0.0452376	0.293404
AT1G25440	0.0122569	0.29267
AT5G62190	0.0100761	0.292634
AT1G14200	0.0404528	0.292269
AT1G29910	0.00251889	0.2922
AT1G01650	0.0477045	0.291265
AT1G64040	0.0332869	0.291144
AT4G25620	0.0237117	0.291084
AT2G33850	0.0316625	0.290817
AT1G50640	0.0346605	0.290713
AT1G23190	0.0330473	0.2899
AT4G29080	0.04592	0.288549
AT3G16270	0.0467937	0.286809
AT5G55860	0.0453658	0.286765
AT4G37980	0.0198959	0.286553
AT5G08150	0.0477806	0.286542
AT4G36040	0.00619759	0.286398
AT2G42790	0.0282312	0.285878
AT5G10540	0.0290339	0.285573
AT2G35382	0.0428447	0.285381
AT2G28840	0.0110607	0.285228
AT5G48385	0.0252807	0.285017
AT4G27230	0.021176	0.284913
AT4G36990	0.0326683	0.284124
AT4G31820	0.0240655	0.283435
AT2G01490	0.0435209	0.282813
AT2G35120	0.0308161	0.282259
AT3G16640	0.00214722	0.281972
AT1G51630	0.0390462	0.281907
AT4G29040	0.0321422	0.281893
AT4G37640	0.046946	0.281662
AT2G07696	0.0413759	0.279439
AT1G80440	0.00899804	0.278579
AT3G61790	0.0425676	0.278289
AT2G28290	0.0236552	0.278147
AT1G20980	0.0115623	0.278106
AT3G43800	0.0376255	0.277966
AT2G27830	0.0208827	0.277072
AT2G33830	0.00457207	0.275026
AT4G39170	0.034145	0.274778
AT5G01350	0.0249202	0.274523
AT5G59430	0.0487406	0.27393
AT4G01480	0.0276227	0.273927
AT3G63460	0.0455427	0.273648
AT1G26270	0.017091	0.273211
AT2G18300	0.017728	0.272982
AT1G25570	0.0462939	0.270916
AT4G11380	0.047382	0.27067
AT5G56150	0.0364657	0.270589
AT3G49530	0.038103	0.27008
AT2G46600	0.0190003	0.268865
AT4G08980	0.0358343	0.26783
AT4G00730	0.0248699	0.265727
AT3G52090	0.0483952	0.264482
AT2G40080	0.0340929	0.263751
AT1G58270	0.0253636	0.263213
AT1G49500	0.00698237	0.263202
AT1G28290	0.0165458	0.263175
AT5G51120	0.0395158	0.262053
AT1G04280	0.033527	0.261904
AT5G11550	0.0359804	0.261406
AT4G37870	0.0157397	0.261098
AT3G47800	0.0296294	0.26072
AT5G48760	0.0279295	0.259865
AT1G73830	0.034122	0.259865
AT1G15930	0.0178578	0.259639
AT2G40880	0.0486683	0.259259
AT2G29340	0.0420795	0.25874
AT4G18030	0.0448822	0.258259
AT1G70530	0.0476278	0.257243
AT1G68670	0.0495796	0.257076
AT5G20960	0.0327378	0.256872
AT3G62550	0.0216899	0.255993
AT2G18700	0.0293076	0.255338
AT1G65980	0.0297436	0.253289
AT5G05440	0.028375	0.252422
AT1G52360	0.0438925	0.251233
AT4G19110	0.0326874	0.251126
AT4G24230	0.0345598	0.25056
AT3G15095	0.0414296	0.250377
AT5G09870	0.0433031	0.24864
AT3G58500	0.0362211	0.24769
AT3G18080	0.0117744	0.247632
AT1G78570	0.0318567	0.247437
AT5G02500	0.0117414	0.246417
AT1G74920	0.0328066	0.245678
AT1G77760	0.00803303	0.244992
AT5G08260	0.049588	0.244165
AT1G52740	0.0314111	0.243896
AT3G48530	0.0380017	0.242923
AT3G19450	0.0445021	0.242137
AT3G04120	0.0200963	0.241744
AT4G27000	0.0385614	0.241229
AT3G59940	0.0159771	0.240968
AT1G68490	0.0374123	0.24092
AT4G08950	0.0283493	0.240593
AT1G52720	0.0389493	0.240564
AT5G47010	0.0387747	0.240109
AT2G35630	0.0382026	0.239657
AT5G62700	0.0204064	0.238784
AT2G21660	0.00927904	0.238759
AT1G55450	0.043878	0.23855
AT5G01750	0.0245793	0.237039
AT3G50970	0.0342474	0.236929
AT5G42090	0.0498701	0.236647
AT2G17880	0.0318673	0.236252
AT4G17730	0.049063	0.234389
AT4G21960	0.0133664	0.233462
AT2G34420	0.0115723	0.233444
AT1G30880	0.0444495	0.231638
AT3G45640	0.0394822	0.231343
AT1G78080	0.0281008	0.229872
AT4G16190	0.0168743	0.229106
AT5G48010	0.0335214	0.228841
AT2G15890	0.0196524	0.227677
AT5G53460	0.0495908	0.227209
AT1G75540	0.0474962	0.226316
AT4G35750	0.0188508	0.223462
AT1G29340	0.0496345	0.2193
AT5G18380	0.0254257	0.219178
AT4G24690	0.0472566	0.219021
AT2G05100	0.0298002	0.218313
AT1G25550	0.0405648	0.218193
AT2G28910	0.0433809	0.213951
AT1G10682	0.0166185	0.213271
AT2G20670	0.0327238	0.206681
AT1G55670	0.0360565	0.203502
AT5G41700	0.0344254	0.198695
AT1G29920	0.0345469	-0.047008
AT1G07590	0.0441433	-0.0954987
AT3G54890	0.0177677	-0.101357
AT2G38540	0.0458886	-0.101872
AT1G54410	0.0404103	-0.107593
AT2G27710	0.0334906	-0.109668
AT1G67090	0.0154128	-0.115547
AT4G05320	0.0144965	-0.124691
AT1G08380	0.00758914	-0.124947
AT5G59910	0.0315427	-0.125759
AT4G01150	0.0434895	-0.126668
AT5G19140	0.0278897	-0.13107
AT1G67870	0.0498701	-0.134209
AT4G34620	0.0143543	-0.137065
AT1G78380	0.0415214	-0.137535
AT1G76180	0.0497582	-0.139095
AT1G20340	0.00442541	-0.140055
AT1G09750	0.0445693	-0.141232
AT1G06680	0.0105486	-0.141907
AT2G34480	0.041321	-0.142603
AT1G30380	0.0264545	-0.142988
AT1G65960	0.0332527	-0.1436
AT5G27850	0.0268715	-0.144822
AT5G59880	0.0448049	-0.145753
AT2G36830	0.0442077	-0.146943
AT1G15690	0.0422821	-0.147318
AT1G11840	0.0188811	-0.147628
AT1G15820	0.00542345	-0.14963
AT1G23130	0.0345418	-0.153418
AT4G24770	0.0250434	-0.154042
AT2G21170	0.0321864	-0.156725
AT5G17870	0.0143543	-0.157712
AT2G25670	0.0490059	-0.158859
AT3G26520	0.00411587	-0.159639
AT2G36120	0.0186639	-0.160693
AT3G60750	0.0198321	-0.163474
AT3G56910	0.0348486	-0.163586
AT4G30190	0.013316	-0.165891
AT5G60600	0.0401478	-0.166871
AT4G39260	0.00993563	-0.167399
AT5G19770	0.0297895	-0.169166
AT1G55490	0.0422452	-0.170628
AT3G53580	0.0434682	-0.172966
AT3G61430	0.031152	-0.173295
AT2G16940	0.0417957	-0.173828
AT2G32690	0.00865155	-0.174042
AT1G31330	0.00178114	-0.17454
AT1G20440	0.00805094	-0.175045
AT2G43030	0.028693	-0.175186
AT2G24200	0.0496373	-0.175317
AT2G43150	0.0146879	-0.175829
AT3G24100	0.0341041	-0.175859
AT5G46860	0.0212673	-0.176575
AT4G27500	0.0221433	-0.177274
AT1G52220	0.0494397	-0.177329
AT3G46010	0.0424825	-0.178657
AT2G01520	0.0122776	-0.179153
AT1G03475	0.0377492	-0.179267
AT4G29060	0.0112085	-0.182346
AT1G20450	0.0127764	-0.182748
AT5G61790	0.031204	-0.184039
AT3G54470	0.0481545	-0.185308
AT1G32450	0.0467512	-0.185327
AT5G55850	0.0434425	-0.186533
AT5G09660	0.0298298	-0.18783
AT1G28060	0.0480308	-0.188527
AT3G13750	0.0075007	-0.189174
AT3G48930	0.0153244	-0.190078
AT5G47210	0.0142614	-0.19103
AT5G44020	0.0271587	-0.193117
AT2G22170	0.00310383	-0.193683
AT5G28540	0.0205709	-0.193703
AT3G21055	0.00205038	-0.194193
AT3G11450	0.0233255	-0.194785
AT5G66190	0.0204573	-0.195401
AT3G14110	0.0459888	-0.196609
AT3G23820	0.0177587	-0.196675
AT1G48920	0.0318987	-0.197062
AT4G09320	0.00912343	-0.198207
AT4G23800	0.0319015	-0.198488
AT3G62030	0.0244556	-0.198681
AT5G58040	0.0410708	-0.198864
AT1G12110	0.0412958	-0.198995
AT5G51110	0.0291262	-0.199024
AT4G15545	0.0257285	-0.199567
AT4G28080	0.00899524	-0.20028
AT5G05210	0.0370036	-0.200486
AT2G05440	0.0188408	-0.200901
AT4G29030	0.0426857	-0.201011
AT5G12250	0.00578449	-0.201199
AT5G65480	0.0468296	-0.201664
AT2G28000	0.0314817	-0.20355
AT5G21274	0.0302955	-0.204118
AT1G70090	0.0481842	-0.20414
AT3G49601	0.0213417	-0.205021
AT3G16400	0.00684971	-0.205721
AT5G59970	0.0422133	-0.206976
AT5G16730	0.0104327	-0.207113
AT2G21870	0.00842038	-0.207899
AT3G54050	0.0320336	-0.209145
AT5G16130	0.0158668	-0.209238
AT3G54900	0.0262631	-0.209454
AT4G17600	0.0481668	-0.209623
AT1G42550	0.0468626	-0.211109
AT5G24165	0.023766	-0.21227
AT1G07890	0.00523538	-0.212279
AT3G63540	0.0201321	-0.212732
AT2G33845	0.0379642	-0.212752
AT5G63570	0.0444439	-0.213179
AT3G16420	0.00264931	-0.213781
AT4G21620	0.022164	-0.213801
AT1G12090	0.00487378	-0.214005
AT1G56110	0.0126913	-0.214973
AT1G71500	0.00985111	-0.215351
AT3G11170	0.0474744	-0.215813
AT1G32060	0.00728016	-0.216504
AT1G73655	0.0303991	-0.216831
AT1G54740	0.0414901	-0.216896
AT3G46780	0.0349415	-0.216981
AT4G18480	0.0318802	-0.219014
AT1G20850	0.0494632	-0.219045
AT5G03380	0.0203762	-0.219568
AT3G07430	0.0126594	-0.22058
AT1G06400	0.045002	-0.220798
AT3G63400	0.02948	-0.222259
AT1G60950	0.0016927	-0.222608
AT1G01490	0.0109387	-0.222715
AT4G16630	0.0459144	-0.222978
AT5G18500	0.0329561	-0.223248
AT5G51550	0.00398265	-0.223813
AT2G42190	0.0414598	-0.224561
AT4G03280	0.00248083	-0.225028
AT5G56170	0.0488408	-0.225699
AT4G10300	0.0178886	-0.22647
AT2G43650	0.0456121	-0.226544
AT5G14740	0.014576	-0.227565
AT4G38710	0.0324472	-0.229662
AT1G09340	0.00672432	-0.229943
AT5G13420	0.0359228	-0.23002
AT2G34510	0.0200129	-0.230228
AT3G30775	0.0158108	-0.230265
AT2G41740	0.0228687	-0.230676
AT5G02960	0.00429947	-0.230922
AT2G18160	0.00445676	-0.231735
AT3G50685	0.00598489	-0.232623
AT2G29180	0.0359989	-0.233359
AT2G31040	0.0446062	-0.2346
AT1G30820	0.0358343	-0.234824
AT1G62500	0.0342782	-0.235681
AT1G33240	0.0239054	-0.235829
AT1G68790	0.0268626	-0.235834
AT1G76010	0.010843	-0.236707
AT4G08460	0.049283	-0.23743
AT5G45010	0.0468626	-0.237547
AT1G19180	0.00984663	-0.237784
AT1G55480	0.0400605	-0.23813
AT4G34350	0.00873384	-0.238294
AT2G38310	0.00812538	-0.23896
AT4G39730	0.00564008	-0.239238
AT5G41020	0.0251329	-0.240261
AT1G76990	0.0272858	-0.24094
AT1G50320	0.0232634	-0.240985
AT3G18000	0.0401019	-0.24107
AT4G26850	0.022169	-0.241651
AT5G49910	0.0159082	-0.242288
AT3G05760	0.0156378	-0.242485
AT1G67700	0.0116289	-0.242863
AT1G22850	0.0407562	-0.243316
AT3G06680	0.0258701	-0.243893
AT3G62580	0.0258925	-0.243927
AT1G01620	0.003274	-0.243979
AT4G12420	0.0473983	-0.245218
AT3G14415	0.00361265	-0.245904
AT2G37920	0.0347075	-0.246001
AT5G59690	0.00136188	-0.247375
AT4G23010	0.0458601	-0.247688
AT5G23860	0.0123303	-0.247704
AT4G25050	0.00240134	-0.24895
AT3G25470	0.0359228	-0.249389
AT3G58840	0.014464	-0.249954
AT1G68300	0.0498231	-0.249995
AT3G07780	0.0102916	-0.250049
AT3G45930	0.0098276	-0.250832
AT3G13470	0.0419328	-0.250848
AT2G04700	0.00986062	-0.251418
AT5G19250	0.0261763	-0.251614
AT5G59870	0.0165586	-0.251797
AT4G13430	0.0106392	-0.251892
AT5G16710	0.0280453	-0.252106
AT5G47520	0.0479597	-0.252185
AT2G30590	0.0270428	-0.252204
AT1G07140	0.00225077	-0.252736
AT3G55330	0.0135561	-0.253151
AT2G01190	0.0461237	-0.254453
AT2G01850	0.0347372	-0.254817
AT5G01410	0.0137162	-0.254872
AT3G22060	0.0482256	-0.255128
AT1G74250	0.00934117	-0.255216
AT3G52150	0.0108391	-0.255355
AT5G57345	0.0494682	-0.256708
AT4G03210	0.0106264	-0.259325
AT1G64370	0.0021864	-0.259969
AT4G03390	0.0230081	-0.262504
AT3G63140	0.00965295	-0.262944
AT1G10020	0.0401315	-0.262947
AT3G60245	0.00233305	-0.26295
AT1G63500	0.00998769	-0.263128
AT4G08685	0.033916	-0.26321
AT1G04820	0.00154156	-0.263409
AT5G26000	0.00634705	-0.26357
AT1G75690	0.0217867	-0.264582
AT5G20250	0.00274447	-0.264584
AT2G45470	0.00246516	-0.264688
AT2G32240	0.00576099	-0.264804
AT5G04740	0.030436	-0.265368
AT2G26910	0.0249555	-0.266054
AT5G16390	0.0131419	-0.26624
AT4G03000	0.0479922	-0.266479
AT5G56860	0.0292147	-0.266486
AT2G31790	0.0456378	-0.267774
AT1G50010	0.00208844	-0.268108
AT4G02530	0.0398063	-0.268833
AT1G74730	0.0038998	-0.269182
AT1G11860	0.00538427	-0.269497
AT4G32260	0.00559026	-0.269829
AT3G61080	0.0324819	-0.270252
AT5G52550	0.0307445	-0.270332
AT2G34640	0.0171856	-0.270449
AT4G00030	0.0492466	-0.272305
AT2G43710	0.0030848	-0.273611
AT3G16530	0.0380812	-0.273965
AT2G42300	0.0360767	-0.274153
AT2G45620	0.0484019	-0.274862
AT3G62700	0.0390669	-0.274925
AT3G19370	0.00677358	-0.275474
AT3G26650	0.00264316	-0.276124
AT2G20960	0.0334755	-0.276308
AT5G47770	0.00437615	-0.276453
AT2G15290	0.0225004	-0.276553
AT3G06770	0.0245486	-0.277298
AT4G39330	0.00860341	-0.277464
AT4G26190	0.00515757	-0.277551
AT3G52500	0.0255304	-0.277709
AT4G20260	0.000998041	-0.278643
AT1G74100	0.00608844	-0.279558
AT4G14342	0.0442474	-0.279566
AT3G12780	0.00216961	-0.280215
AT3G18820	0.0216087	-0.280288
AT5G46240	0.0402245	-0.280392
AT1G20330	0.0350378	-0.281233
AT3G47070	0.00530423	-0.281543
AT2G42040	0.0107601	-0.281707
AT3G17440	0.0181019	-0.281751
AT5G01920	0.0405648	-0.281965
AT1G02660	0.0138741	-0.282433
AT4G37200	0.0132673	-0.282498
AT5G60920	0.0222894	-0.28288
AT1G78100	0.0473759	-0.283266
AT4G34190	0.0123023	-0.283332
AT1G69530	0.0161332	-0.283354
AT2G27680	0.0253042	-0.283475
AT3G11590	0.0298002	-0.283518
AT1G18060	0.0357302	-0.284225
AT5G54940	0.00133277	-0.284234
AT3G14210	0.0110137	-0.284362
AT5G36170	0.0234766	-0.284787
AT5G42270	0.0178125	-0.284971
AT4G24750	0.0098276	-0.284975
AT5G53310	0.0415024	-0.285166
AT4G03415	0.0123023	-0.285561
AT2G29290	0.0102967	-0.28701
AT1G64390	0.014529	-0.287078
AT1G65295	0.0110949	-0.287142
AT5G66920	0.0130204	-0.287664
AT3G12710	0.0460554	-0.288112
AT4G26530	0.00394179	-0.288276
AT3G19710	0.0125872	-0.289001
AT3G59350	0.0322166	-0.289138
AT5G41140	0.0350831	-0.290002
AT3G54640	0.0412729	-0.290614
AT2G39570	0.00427876	-0.290683
AT5G63320	0.0126644	-0.291398
AT1G34000	0.0177263	-0.292036
AT5G13710	0.00356171	-0.292142
AT3G24140	0.0324708	-0.292385
AT3G02730	0.0064019	-0.292431
AT1G80380	0.0206113	-0.29262
AT5G38840	0.0139451	-0.292831
AT3G53750	0.0322748	-0.292849
AT1G07610	0.000919116	-0.292936
AT5G58330	0.0347904	-0.293404
AT5G30510	0.00393563	-0.293487
AT3G59370	0.0342401	-0.293591
AT5G19820	0.0160996	-0.293892
AT1G50300	0.0451492	-0.294076
AT4G09160	0.0336502	-0.2943
AT5G16970	0.00954772	-0.295131
AT1G12990	0.0359804	-0.295179
AT5G55710	0.0157694	-0.295513
AT5G15780	0.00461181	-0.296806
AT4G27450	0.0161383	-0.29842
AT5G01590	0.0139675	-0.298647
AT4G16980	0.000826756	-0.298884
AT3G60210	0.029419	-0.298974
AT2G26080	0.0201926	-0.299162
AT3G42150	0.0185239	-0.29919
AT4G21750	0.008548	-0.299396
AT2G20725	0.0151245	-0.299593
AT5G17710	0.0299149	-0.300008
AT1G56450	0.0250333	-0.300709
AT3G50950	0.0134766	-0.301165
AT1G80030	0.0204316	-0.301584
AT3G16850	0.00802911	-0.302011
AT4G38690	0.00198321	-0.302488
AT3G46100	0.0289381	-0.302721
AT2G44650	0.00570053	-0.302834
AT5G14910	0.0131654	-0.302933
AT5G56000	0.0352483	-0.30308
AT5G21920	0.0497996	-0.303553
AT1G16900	0.0448833	-0.303991
AT1G24100	0.00542121	-0.304385
AT1G22700	0.0175556	-0.305249
AT5G47190	0.0072628	-0.305475
AT1G53250	0.0465497	-0.306144
AT2G25480	0.0319367	-0.306797
AT2G36835	0.0331867	-0.306989
AT4G21280	0.00149174	-0.307443
AT2G30140	0.0219675	-0.307584
AT5G60030	0.00923426	-0.307599
AT3G51920	0.0215936	-0.30873
AT1G08640	0.0209784	-0.308822
AT1G78460	0.0437867	-0.30997
AT4G24290	0.00715029	-0.310179
AT5G45670	0.00980856	-0.310537
AT1G23490	0.00316261	-0.310846
AT4G17170	0.00157067	-0.310966
AT1G12900	0.00156619	-0.311054
AT4G22505	0.0360095	-0.311195
AT2G29570	0.0171682	-0.311527
AT3G55430	0.0487719	-0.311793
AT3G62660	0.00540834	-0.311884
AT1G15140	0.0432012	-0.311913
AT1G21580	0.00747271	-0.312002
AT2G41680	0.0106538	-0.312025
AT5G06290	0.00906857	-0.312376
AT3G56990	0.0398791	-0.313347
AT1G33810	0.00858886	-0.314347
AT2G39730	0.00114861	-0.314513
AT4G01120	0.0268212	-0.314866
AT5G38430	0.00122418	-0.315419
AT2G16280	0.00983039	-0.315644
AT2G21385	0.0245743	-0.315971
AT4G10750	0.0413283	-0.316233
AT3G14690	0.0198959	-0.316451
AT3G12700	0.0374934	-0.317245
AT5G11740	0.00128519	-0.31725
AT5G21430	0.0195668	-0.317348
AT3G14390	0.0361282	-0.317539
AT5G26270	0.00730423	-0.319981
AT5G10430	0.00306185	-0.319985
AT5G11900	0.0269454	-0.320042
AT2G43330	0.0277907	-0.320093
AT4G13540	0.047995	-0.320261
AT3G45140	0.00449034	-0.321021
AT1G22690	0.00394738	-0.321484
AT5G11810	0.0496977	-0.322102
AT5G09920	0.00932438	-0.323049
AT5G38720	0.0246907	-0.323141
AT3G62370	0.0398287	-0.323426
AT2G23670	0.00793955	-0.3236
AT1G68010	0.00139211	-0.32418
AT5G55730	0.00408228	-0.324592
AT5G42650	0.00170053	-0.324901
AT3G23700	0.0220683	-0.325245
AT4G35490	0.0100924	-0.325693
AT1G14810	0.012796	-0.325922
AT4G13340	0.000460118	-0.326343
AT4G04840	0.0440101	-0.326784
AT1G32220	0.0387562	-0.326898
AT1G44800	0.0088262	-0.32691
AT5G38690	0.0254694	-0.328352
AT5G63550	0.00710048	-0.328701
AT5G53250	0.0405066	-0.328961
AT2G44500	0.0277666	-0.329
AT2G35860	0.00652617	-0.329096
AT1G49975	0.0399871	-0.329283
AT2G39420	0.0244618	-0.329815
AT3G06125	0.0113664	-0.329991
AT5G51430	0.0477212	-0.330036
AT3G03490	0.0324819	-0.330074
AT3G53420	0.00151357	-0.33057
AT2G03420	0.00903834	-0.330668
AT1G04800	0.00263364	-0.33071
AT1G74880	0.00333109	-0.330867
AT1G48900	0.00848251	-0.331177
AT3G57910	0.0300509	-0.331307
AT4G12545	0.00757011	-0.332975
AT4G15390	0.00948727	-0.333117
AT3G51150	0.0309169	-0.333181
AT2G43530	0.0219771	-0.333186
AT1G32470	0.00203414	-0.333446
AT1G05560	0.0159826	-0.333683
AT5G45800	0.023382	-0.334061
AT5G12050	0.010998	-0.334124
AT1G17190	0.00596697	-0.334909
AT2G39010	0.00054632	-0.335457
AT3G27030	0.0421847	-0.33589
AT3G44990	0.0496608	-0.335985
AT3G54200	0.047911	-0.336053
AT2G38380	0.00344193	-0.336698
AT3G11780	0.00822166	-0.338399
AT3G55800	0.00410747	-0.339166
AT5G48335	0.0352936	-0.339492
AT3G07470	0.00216009	-0.339964
AT2G35830	0.00953428	-0.339971
AT4G32590	0.00358578	-0.340112
AT2G32560	0.0278992	-0.340325
AT5G67500	0.0208827	-0.34058
AT1G21930	0.0135181	-0.341526
AT3G22200	0.00707305	-0.341789
AT4G34730	0.0143342	-0.342283
AT4G20360	0.000401903	-0.342322
AT3G47340	0.00147943	-0.342457
AT4G14440	0.0293076	-0.342786
AT1G29520	0.0113826	-0.342792
AT1G34220	0.045274	-0.342793
AT2G22230	0.00344193	-0.343662
AT3G07700	0.016595	-0.345042
AT5G01650	0.00192891	-0.345165
AT5G63560	0.039691	-0.345798
AT5G05610	0.030974	-0.346779
AT1G55370	0.0437705	-0.347099
AT4G33740	0.00215113	-0.34732
AT2G45180	7.33277e-05	-0.348244
AT5G54250	0.0051251	-0.348383
AT4G12780	0.0195169	-0.349138
AT1G72170	0.0458388	-0.349633
AT3G01950	0.0425659	-0.349672
AT2G21860	0.0349096	-0.349838
AT1G16210	0.0206947	-0.350164
AT5G03520	0.00998097	-0.350224
AT5G22940	0.0217571	-0.350308
AT1G48030	0.00107361	-0.350659
AT4G02725	0.0193221	-0.350706
AT3G25190	0.00480884	-0.350836
AT3G23400	0.00448531	-0.351406
AT1G61667	0.0480711	-0.351663
AT4G11820	0.0272382	-0.351822
AT3G56090	0.00400168	-0.352601
AT1G17140	0.00851385	-0.352943
AT5G16450	0.029738	-0.353544
AT1G11850	0.00355779	-0.353808
AT1G13380	0.0275897	-0.355174
AT1G72150	0.000192555	-0.355991
AT5G02760	0.0122424	-0.356307
AT1G17100	0.0120795	-0.356658
AT1G79700	0.0175919	-0.35745
AT5G64150	0.0457856	-0.3582
AT1G08845	0.0402844	-0.358325
AT5G55960	0.00906577	-0.358351
AT5G52280	0.00523146	-0.358414
AT4G37930	0.000691856	-0.358841
AT5G11070	0.00180688	-0.359003
AT1G70280	0.0302463	-0.359146
AT2G25510	0.00171397	-0.359569
AT1G07010	0.0417151	-0.360011
AT5G64290	0.00662748	-0.360354
AT3G14310	0.000404142	-0.36043
AT1G20970	0.00176154	-0.360715
AT2G46330	0.00132438	-0.361884
AT3G45610	0.0350299	-0.362264
AT5G15410	0.0120666	-0.362662
AT1G13420	0.015789	-0.362959
AT1G17180	0.0206644	-0.362963
AT3G08943	0.00599664	-0.363573
AT5G60530	0.00671257	-0.363733
AT2G35370	0.00151581	-0.363918
AT5G46800	0.00469801	-0.364397
AT4G34560	0.0316043	-0.364849
AT1G72610	0.000207669	-0.365017
AT3G28200	0.00523818	-0.365019
AT1G30510	0.0106392	-0.365432
AT4G28450	0.0485396	-0.365592
AT1G20020	0.00144808	-0.366422
AT4G17370	0.0140918	-0.366763
AT1G09200	0.00677134	-0.367227
AT2G39700	0.0109202	-0.367303
AT3G16240	0.000134901	-0.367548
AT2G20530	0.0329437	-0.368193
AT1G52870	0.00233193	-0.368239
AT2G34770	0.0226096	-0.368317
AT5G26880	0.0465984	-0.368414
AT2G23130	0.0172163	-0.368784
AT2G42770	0.031869	-0.369174
AT1G04250	0.00381808	-0.3692
AT5G23760	0.00173244	-0.369611
AT2G40730	0.0295751	-0.370832
AT4G00950	0.0127926	-0.371269
AT5G02940	0.00891968	-0.371378
AT5G53140	0.00377218	-0.372765
AT2G34460	0.00923426	-0.373436
AT2G14890	0.000312343	-0.373697
AT4G15630	0.0132197	-0.374055
AT5G20910	0.0294453	-0.374293
AT5G62360	0.0374565	-0.374363
AT5G55280	0.0277515	-0.374488
AT5G06980	0.010084	-0.376112
AT3G05800	0.046094	-0.377014
AT3G58140	0.00385446	-0.377381
AT3G14420	0.000338651	-0.378431
AT1G31340	0.00207669	-0.378782
AT3G11700	0.00155388	-0.379459
AT1G16720	0.00951749	-0.379766
AT1G26650	0.0231839	-0.379919
AT4G21570	0.00520963	-0.379922
AT3G61870	0.00241814	-0.380451
AT3G12610	0.00237336	-0.380472
AT1G75100	0.0410154	-0.381115
AT1G76800	0.0259675	-0.38124
AT3G12345	0.00181976	-0.381305
AT2G13360	0.000645956	-0.3817
AT3G05490	0.0162183	-0.38219
AT1G12560	0.0465682	-0.382249
AT5G44680	0.00202911	-0.38229
AT1G30690	0.00169885	-0.382357
AT1G76080	0.00231738	-0.382421
AT3G26570	0.00353932	-0.382723
AT1G69040	0.0256423	-0.383026
AT1G55260	0.0218046	-0.383039
AT1G23740	0.00244388	-0.383121
AT4G37760	0.0182245	-0.383852
AT5G11700	0.00533837	-0.384823
AT2G42580	0.0134643	-0.38497
AT1G17665	0.00883627	-0.385004
AT5G42770	0.0212438	-0.3852
AT2G16930	0.0309628	-0.38529
AT3G46940	0.00501987	-0.38567
AT3G27390	0.0267075	-0.38572
AT4G32900	0.0093742	-0.386071
[truncated: 844 more rows]

## Sheet: baf1_BRZ250_vs_WT_BRZ250
Supplemental Data. Wang et al. (2021). Plant Cell.
Supplemental Data Set S1. Genes regulated by BAF1, BES1-D and BRZ. "baf1_BRZ250 vs WT_BRZ250"
GeneID	p-value	log2FC
AT3G63040	0.0169657	6.19248
AT2G12465	0.0435175	6.137
AT1G52800	0.0435175	5.97201
AT1G26590	0.0429151	5.3979
AT4G01500	0.0429151	5.29945
AT1G67020	0.0463886	5.26
AT1G53480	0	4.92446
AT4G05071	0.0486211	4.75948
AT1G75430	0.0429151	4.74438
AT1G12064	0.0393164	4.55589
AT5G04690	0.0429151	4.49909
AT3G52970	0.0477597	4.45154
AT2G14620	0.024207	4.36359
AT5G24275	0.0376307	4.08566
AT1G58225	0.0469486	4.04611
AT1G44180	0.0417067	4.02171
AT4G27170	0.000181765	3.98048
AT2G15010	0.00213965	3.88376
AT5G64810	0.00570165	3.85885
AT3G22640	0.000549204	3.7749
AT3G29300	0.0202546	3.7139
AT1G03880	6.93834e-05	3.60326
AT1G77960	0.0144664	3.59891
AT3G05170	4.39754e-06	3.46107
AT2G21490	0.00560442	3.3411
AT5G42610	0.0356948	3.33589
AT4G26740	0.00372423	3.26137
AT4G28520	0	3.06172
AT4G27160	0	2.95666
AT2G05580	0.000379165	2.94117
AT5G04085	0.0268968	2.8514
AT2G24070	0.0428858	2.73824
AT3G16175	0.0434184	2.72903
AT4G36580	0.0125594	2.53952
AT4G16160	0.0455429	2.52013
AT4G25140	0	2.41579
AT5G56490	0.0129771	2.40152
AT4G27150	6.44972e-05	2.33878
AT4G11350	0.046138	2.31535
AT5G44120	1.31926e-05	2.31038
AT4G22760	0.00586192	2.27556
AT5G02950	0.0127998	2.26978
AT4G39530	0.0236187	2.25174
AT1G68800	0.0177797	2.25064
AT3G05630	0.0448036	2.24545
AT1G47540	0.00140623	2.21997
AT4G27140	0.000868269	2.1793
AT2G17060	0.0236412	2.15994
AT5G51210	0.00422066	2.15798
AT3G55890	0.0125437	2.14866
AT1G75945	0.0113642	2.12924
AT1G47400	0.0197625	2.1275
AT5G51585	0.0231995	2.11618
AT5G64980	0.0210412	2.10658
AT2G37700	0.0413447	2.07545
AT1G75163	0.000766637	2.05265
AT3G26320	0.011243	2.03763
AT2G24680	0.0417067	1.99381
AT5G40420	0.000369882	1.96234
AT2G15042	0.017595	1.95074
AT1G79640	0.0175882	1.94416
AT1G20060	0.00745431	1.94276
AT4G02555	0.0354911	1.91501
AT1G48470	0.0375071	1.90534
AT1G04560	0.0261365	1.88688
AT1G55420	0.0163701	1.87858
AT3G28210	0.00940536	1.87128
AT5G10605	0.040536	1.86513
AT5G09800	0.0193062	1.85929
AT5G06190	0.0498173	1.85368
AT2G17975	0.00525164	1.8522
AT1G73810	0.0130196	1.84942
AT1G75520	0.0233905	1.84886
AT1G03510	0.0128701	1.84013
AT5G07995	0.0313911	1.83332
AT3G27660	0.00194664	1.82364
AT4G31940	0.0341747	1.79601
AT3G18730	0.00373155	1.77014
AT3G44970	0.0401832	1.75641
AT5G25370	0.026051	1.74598
AT5G59130	0.0464004	1.73773
AT2G43137	0.0301925	1.73418
AT1G53120	0.0190208	1.72926
AT5G56250	0.00384687	1.71947
AT1G08080	0.000382586	1.71035
AT2G37925	0.0368367	1.67319
AT1G70185	0.0236426	1.67198
AT3G51750	0.0117224	1.64406
AT1G24095	0.0360925	1.63503
AT5G39670	0.0340565	1.59327
AT4G10640	0.0262699	1.53476
AT5G09000	0.0411341	1.52276
AT3G28660	0.0375862	1.52159
AT1G18970	0.0228042	1.5165
AT1G61760	0.013154	1.51226
AT3G48660	0.0443433	1.51093
AT4G13920	0.0373092	1.50294
AT1G63710	0.0279781	1.49472
AT4G06310	0.0425462	1.48408
AT3G23370	0.0161585	1.47481
AT5G49770	0.0172647	1.45249
AT4G15210	0.01135	1.43349
AT4G28320	0.0375007	1.42889
AT5G65980	0.00297322	1.41861
AT2G34530	0.0205047	1.38895
AT3G01570	0.0028413	1.38817
AT3G56400	0.000581452	1.38069
AT1G05907	0.000747581	1.37465
AT1G36640	0.0382977	1.37148
AT4G27400	0.00687237	1.36983
AT3G27630	0.0156357	1.36361
AT2G05315	0.0172955	1.3603
AT5G07095	9.62572e-05	1.32521
AT4G15680	0.0157031	1.31104
AT4G22270	0.0251803	1.2887
AT5G39020	0.00226327	1.27996
AT5G47910	0.0128325	1.24435
AT5G65420	0.0422256	1.24324
AT4G39770	0.00510945	1.22653
AT4G03340	0.0330108	1.21226
AT3G54420	0.00779341	1.2102
AT3G21460	0.00495016	1.20252
AT3G15140	0.0244757	1.20086
AT1G20015	0.0493956	1.1923
AT3G19430	0.020086	1.19181
AT4G13150	0.0203792	1.19017
AT5G54140	0.044356	1.18816
AT5G08250	0.0108502	1.1862
AT1G77200	0.0305023	1.18332
AT1G71140	0.028563	1.17846
AT3G55646	0.0102047	1.16822
AT1G72900	0.0047684	1.16548
AT5G65170	0.0100919	1.1587
AT1G05065	0.0470898	1.15083
AT1G35710	0.0187189	1.14289
AT2G15400	0.0339231	1.13894
AT3G21600	0.0132229	1.137
AT4G15480	0.032446	1.13463
AT3G02435	0.0381384	1.13394
AT3G21610	0.00805922	1.13305
AT1G80760	0.0186881	1.13298
AT1G14250	0.0144269	1.13219
AT1G65450	0.0182835	1.13006
AT1G14880	0.0124602	1.12887
AT1G05540	0.0334482	1.12673
AT3G21820	0.00852292	1.12649
AT2G23010	0.0251695	1.11361
AT1G35210	0.0123859	1.11183
AT1G78990	0.0183729	1.07831
AT5G15960	0.000296101	1.06978
AT3G52520	0.0236123	1.0487
AT1G15125	0.00143262	1.04551
AT5G14750	0.0209645	1.0429
AT2G28490	0.0319896	1.04193
AT1G28760	0.0148759	1.03359
AT2G35384	0.0464605	1.02214
AT5G56080	0.00297078	1.01964
AT5G35580	0.0450953	1.00902
AT5G06760	0.0196467	1.0089
AT1G72520	0.0411937	1.00885
AT5G18700	0.00241767	0.994656
AT5G00755	0.0106391	0.994309
AT1G09867	0.0496169	0.991006
AT1G52000	0.00148588	0.990683
AT1G46480	0.0347875	0.98979
AT2G17040	0.0214116	0.986592
AT4G22690	0.000369882	0.985655
AT1G62200	0.00674582	0.969816
AT2G32280	0.0280734	0.968878
AT1G69770	0.00113456	0.967417
AT2G27000	0.0186675	0.958084
AT2G31725	0.0149702	0.957815
AT1G16640	0.0498432	0.957772
AT4G18375	0.0327499	0.95578
AT2G07785	0.00965699	0.951549
AT5G51174	0.00499267	0.949947
AT5G16200	0.02663	0.94655
AT1G03746	0.00161048	0.943346
AT3G55920	0.00704583	0.940538
AT5G54710	0.0475261	0.931038
AT5G61455	0.00668035	0.927952
AT2G08905	0.0087682	0.923765
AT2G15490	0.000770546	0.921048
AT4G17910	0.0108267	0.915373
AT2G35750	0.0456337	0.914513
AT2G35744	0.044528	0.912015
AT1G32240	0.034505	0.909637
AT3G56710	0.0350523	0.905034
AT3G24860	0.00997704	0.899006
AT3G25440	0.011071	0.897836
AT1G03545	0.0473268	0.895888
AT2G33205	0.0492099	0.890481
AT3G53090	0.0152355	0.889371
AT2G35382	0.000263852	0.886191
AT4G14365	0.0132718	0.885242
AT3G18760	0.00313349	0.879859
AT1G26370	0.00523307	0.879035
AT2G16660	0.00440633	0.877323
AT3G27550	0.0118567	0.872871
AT2G35290	0.0347894	0.865063
AT2G22590	0.0485679	0.863353
AT1G51355	0.0388674	0.861422
AT1G04425	0.0214825	0.858076
AT3G05870	0.0326786	0.856297
AT3G26490	0.015299	0.851022
AT1G16790	0.00991694	0.846969
AT3G60415	0.0454026	0.846737
AT1G76650	0.0018025	0.841108
AT4G12900	0.0371851	0.839825
AT5G24810	0.00171651	0.830931
AT1G50732	0.00737516	0.83013
AT3G22450	0.0402472	0.82841
AT4G26990	0.0203327	0.826741
AT3G28760	0.0393628	0.826649
AT5G16060	0.0024377	0.821055
AT4G25840	0.00962328	0.821007
AT2G07815	0.000398221	0.820789
AT2G20340	0.0317077	0.816105
AT5G20540	0.0154764	0.811129
AT1G04263	0.0330123	0.810183
AT5G16690	0.0489158	0.809257
AT1G12244	0.0254715	0.806997
AT3G54300	0.000827226	0.806906
AT1G52070	0.00283543	0.806718
AT3G07580	0.0259733	0.796755
AT2G26560	0.0115235	0.794572
AT1G72250	0.00285449	0.794047
AT5G62730	0.024421	0.792119
AT1G69330	0.0223019	0.78813
AT2G31680	0.00193687	0.786834
AT4G28780	0.00173556	0.785844
AT2G13790	0.0450689	0.784154
AT2G43110	0.00177563	0.781087
AT3G25100	0.0481809	0.780819
AT3G55040	0.0177944	0.78008
AT1G62050	0.00781491	0.779505
AT1G31050	0.021246	0.779342
AT5G20860	0.011716	0.778945
AT2G17370	0.0406723	0.777377
AT3G24520	0.00283934	0.77736
AT4G14650	0.0423195	0.777172
AT3G63280	0.0251495	0.768593
AT5G57890	0.0196335	0.767318
AT4G31050	0.0276068	0.766347
AT4G27940	0.0291347	0.764077
AT4G20480	0.00747826	0.759769
AT1G32415	0.0459367	0.7557
AT3G17640	0.0360994	0.753828
AT4G04205	0.00106958	0.748512
AT3G52390	0.0184833	0.747236
AT5G05160	0.0257324	0.746835
AT3G56810	0.0441459	0.746827
AT2G34210	0.00205023	0.745269
AT1G05993	0.00679126	0.745049
AT2G03505	0.0134662	0.743239
AT5G46470	0.0256073	0.742128
AT5G57220	0.00372178	0.741981
AT2G24600	0.00594596	0.741406
AT4G03295	0.00437164	0.740424
AT1G67660	0.00962621	0.73815
AT2G28250	0.0386055	0.734662
AT5G48450	0.0431858	0.732709
AT1G49870	0.0360803	0.72967
AT2G32860	0.0180749	0.729264
AT5G37010	0.00356298	0.728689
AT5G60890	0.00766686	0.727137
AT1G79070	0.0331565	0.72561
AT1G17110	0.0111463	0.721354
AT2G33180	0.00421333	0.720406
AT1G17180	0.00171651	0.719508
AT2G42530	0.00190707	0.718666
AT5G06790	0.0211023	0.71745
AT1G11390	0.0470458	0.717449
AT5G59180	0.0102204	0.717138
AT3G28670	0.0471846	0.715861
AT5G05560	0.0458262	0.71544
AT1G62300	0.0194332	0.715333
AT2G46535	0.00311883	0.713511
AT3G23480	0.037574	0.711973
AT3G53235	0.0107974	0.711502
AT5G03970	0.0440853	0.710666
AT3G52910	0.0403562	0.71024
AT3G04480	0.0451534	0.707785
AT5G07190	0.0281692	0.70567
AT5G20635	0.0445265	0.700661
AT4G00420	0.010001	0.699554
AT5G64170	0.0185522	0.696403
AT2G23050	0.0324861	0.691501
AT1G66100	0.00103586	0.691039
AT2G13840	0.0230436	0.686424
AT2G29490	0.0413798	0.686343
AT4G19690	0.00897195	0.685419
AT2G35480	0.0499834	0.684343
AT3G24770	0.0197259	0.683104
AT3G21805	0.0039656	0.681778
AT1G03780	0.0238493	0.681535
AT5G14580	0.00710495	0.68114
AT4G26140	0.024873	0.680555
AT4G36700	0.0123146	0.675357
AT2G17970	0.0340316	0.67535
AT1G47820	0.0186573	0.67436
AT3G20760	0.000827226	0.67206
AT3G08720	0.0281892	0.670328
AT5G51810	0.0169056	0.667658
AT4G11660	0.0286436	0.667138
AT5G38110	0.0397928	0.666415
AT5G27760	0.0175271	0.664448
AT2G42250	0.0357588	0.663058
AT5G42250	0.0156987	0.66257
AT1G30530	0.0374773	0.662252
AT2G05755	0.0380064	0.658582
AT5G40610	0.00361575	0.658485
AT5G45950	0.01618	0.658072
AT5G25490	0.0245607	0.657726
AT4G14400	0.00648246	0.657725
AT2G21100	0.0331398	0.657083
AT1G14030	0.0340135	0.646117
AT5G23110	0.0461067	0.646071
AT1G22520	0.014656	0.642638
AT2G44830	0.028992	0.642074
AT4G21770	0.00585703	0.640499
AT4G17895	0.0470624	0.638132
AT4G27560	0.0157471	0.635276
AT1G19485	0.0186675	0.631957
AT5G23310	0.0214009	0.631917
AT4G24310	0.0344435	0.629277
AT5G64580	0.0456064	0.629181
AT4G36180	0.00557119	0.625434
AT3G04460	0.0349238	0.620338
AT3G21140	0.0419017	0.619658
AT5G43080	0.0229107	0.615573
AT1G05710	0.0248788	0.615215
AT1G69420	0.00869686	0.610975
AT1G25510	0.0190838	0.610758
AT1G24180	0.00870468	0.610397
AT2G26530	0.00672725	0.606497
AT1G11130	0.0455253	0.604346
AT3G26450	0.00162123	0.603059
AT3G25480	0.00743086	0.602433
AT2G07806	0.00202726	0.598672
AT3G05050	0.0153293	0.59774
AT1G06463	0.0019828	0.594373
AT5G64080	0.0127983	0.591423
AT2G28510	0.0184741	0.591225
AT3G08770	0.00514561	0.590671
AT5G13520	0.0399497	0.589156
AT1G80270	0.00682107	0.584961
AT3G02445	0.0368142	0.579138
AT1G13870	0.0302868	0.577821
AT1G65840	0.00196912	0.576301
AT4G20240	0.0125061	0.57581
AT2G04305	0.043412	0.574406
AT5G65830	0.0253367	0.573789
AT1G71900	0.0499443	0.573095
AT3G13730	0.0294088	0.572416
AT1G05180	0.0221836	0.570964
AT5G47060	0.00508355	0.570291
AT1G09940	0.0331061	0.569563
AT1G79520	0.0160701	0.568249
AT1G80850	0.045066	0.56751
AT3G59068	0.00325955	0.565842
AT3G30180	0.00318137	0.565266
AT4G37160	0.0465416	0.564098
AT1G32920	0.0067512	0.563718
AT5G33370	0.0298241	0.563498
AT1G65710	0.0353318	0.561973
AT1G32340	0.0338273	0.558264
AT1G73930	0.0250601	0.557262
AT1G58070	0.0239241	0.556728
AT5G61430	0.016889	0.554477
AT5G51350	0.0180333	0.553562
AT2G40460	0.0108624	0.553051
AT3G20150	0.0316286	0.552989
AT5G65790	0.0435469	0.551795
AT3G06950	0.0488317	0.551564
AT2G33850	0.00944005	0.549452
AT3G11340	0.0156357	0.546475
AT5G16715	0.0275892	0.544446
AT1G49010	0.0200718	0.544379
AT3G07735	0.00949379	0.540147
AT3G07215	0.00292045	0.538782
AT4G21190	0.0147523	0.53782
AT1G63000	0.00190365	0.537653
AT2G40590	0.0263471	0.537395
AT2G28605	0.0167703	0.535701
AT5G45380	0.0393614	0.53311
AT3G54950	0.0350479	0.531263
AT2G38470	0.0125437	0.529088
AT1G02170	0.0234271	0.528972
AT5G16590	0.047341	0.528755
AT2G16440	0.0232952	0.527533
AT3G54320	0.0120688	0.527035
AT2G07734	0.00120395	0.523167
AT3G44720	0.0275745	0.521206
AT4G05450	0.0209333	0.520339
AT1G15470	0.0495637	0.520233
AT5G00760	0.0193575	0.520083
AT1G29071	0.0117712	0.517234
AT2G16890	0.049959	0.516738
AT3G25770	0.00338659	0.514819
AT4G17490	0.0141635	0.513766
AT5G55110	0.027145	0.511211
AT1G02205	0.0460686	0.510535
AT5G04020	0.0252326	0.50961
AT5G41471	0.0044894	0.509189
AT2G24762	0.00507916	0.50693
AT4G25450	0.0359259	0.506857
AT1G65270	0.00511189	0.506215
AT3G04560	0.0391483	0.503659
AT1G60900	0.0114419	0.503485
AT2G05765	0.024486	0.502569
AT1G04590	0.04487	0.502393
AT4G14210	0.0225515	0.501542
AT3G60900	0.0370287	0.501322
AT5G60930	0.0277323	0.500531
AT4G35350	0.0151134	0.499568
AT2G29390	0.0122208	0.499313
AT4G08300	0.0406762	0.495677
AT2G44010	0.0153274	0.495604
AT1G13220	0.017101	0.494565
AT5G57030	0.0231135	0.493841
AT3G46590	0.00997361	0.493268
AT4G30170	0.0116144	0.492481
AT2G07671	0.00735708	0.492447
AT3G25540	0.0456562	0.491988
AT3G61140	0.0315948	0.489117
AT1G80610	0.0432297	0.487273
AT5G63770	0.0486001	0.486254
AT1G17050	0.0377421	0.486178
AT1G48860	0.00923971	0.485826
AT3G10090	0.00974885	0.484668
AT1G80830	0.040644	0.484086
AT4G08755	0.0192133	0.482829
AT1G06667	0.00995114	0.48255
AT5G08640	0.00215675	0.4824
AT1G09027	0.0170996	0.480548
AT5G10130	0.0279732	0.479855
AT1G05470	0.0202262	0.474401
AT3G04155	0.0414336	0.473567
AT1G10150	0.027598	0.470755
AT5G62550	0.0446589	0.470453
AT5G48220	0.0177294	0.469022
AT3G02930	0.0356435	0.468285
AT2G18900	0.0214727	0.467951
AT1G74940	0.0425335	0.46756
AT2G24650	0.0305912	0.466189
AT1G77590	0.00532053	0.46589
AT3G45140	0.00805385	0.465182
AT3G16530	0.00803577	0.464474
AT3G46600	0.0127284	0.462661
AT1G72040	0.0117546	0.462228
AT4G35510	0.0288166	0.461761
AT2G42540	0.0242382	0.459847
AT1G74340	0.0219818	0.458949
AT1G72930	0.0383157	0.45715
AT2G33120	0.0205008	0.453138
AT5G60530	0.00602511	0.451746
AT2G42130	0.0343071	0.45153
AT4G29030	0.00539676	0.450293
AT4G21830	0.0488478	0.448902
AT3G23325	0.0470717	0.448495
AT2G02120	0.0277353	0.447924
AT2G31880	0.0174196	0.445614
AT3G44150	0.0447884	0.444536
AT2G38870	0.0193086	0.442959
AT1G02610	0.020324	0.437934
AT2G25720	0.0114658	0.437469
AT3G27830	0.00796589	0.435127
AT3G13990	0.0295436	0.435006
AT5G26860	0.0184174	0.432959
AT5G25360	0.0380573	0.42937
AT2G36145	0.029636	0.429351
AT1G72970	0.0109518	0.429301
AT1G30480	0.0238298	0.428879
AT1G02930	0.0151994	0.428598
AT5G50740	0.0172525	0.427754
AT5G25980	0.00706684	0.426558
AT2G38960	0.0465958	0.425663
AT1G15780	0.0469681	0.425663
AT5G15970	0.00415128	0.424669
AT5G24890	0.00705951	0.424134
AT3G04290	0.00583455	0.424129
AT5G42530	0.00707955	0.421863
AT1G73390	0.0303005	0.419988
AT4G03210	0.00549252	0.418812
AT2G03750	0.0131638	0.418748
AT2G25510	0.00871934	0.416913
AT2G39800	0.0363119	0.41669
AT2G47890	0.0347767	0.416525
AT4G25990	0.0196668	0.416415
AT3G55980	0.0251324	0.415114
AT2G22500	0.0442685	0.414879
AT2G45300	0.0396057	0.414677
AT3G23570	0.0247708	0.414272
AT5G20160	0.00453875	0.413632
AT1G04430	0.045406	0.413397
AT2G39950	0.0409401	0.413053
AT3G06320	0.0261829	0.413053
AT5G37740	0.0266466	0.412739
AT1G73600	0.0117751	0.410577
AT2G41100	0.0122828	0.410545
AT5G54370	0.00434623	0.409989
AT5G04950	0.0190174	0.4088
AT1G14870	0.0100533	0.408568
AT1G18660	0.0412831	0.408394
AT2G15480	0.0313779	0.407259
AT4G30480	0.0313764	0.406255
AT3G11200	0.0392705	0.405961
AT3G23940	0.016652	0.405059
AT4G11260	0.0214634	0.404753
AT5G45140	0.0269325	0.403848
AT5G61480	0.0427157	0.403839
AT3G28345	0.0339764	0.401233
AT5G26270	0.0361727	0.400281
AT5G57130	0.0454168	0.399687
AT1G07840	0.0359963	0.3994
AT5G10240	0.0414013	0.398349
AT5G49230	0.0382991	0.398337
AT5G60210	0.0291542	0.396854
AT3G23890	0.0282337	0.396409
AT2G28790	0.00801329	0.394464
AT5G13930	0.00302209	0.394368
AT1G52400	0.0166481	0.393554
AT1G49130	0.0148231	0.39192
AT3G15190	0.0129649	0.391239
AT2G40840	0.048156	0.391075
AT1G80180	0.0279288	0.390458
AT5G23940	0.0340423	0.390079
AT3G55750	0.0109474	0.385531
AT4G34290	0.0487408	0.384152
AT5G62210	0.0156528	0.379191
AT1G06537	0.0395866	0.375831
AT4G15930	0.0403699	0.373109
AT1G69010	0.0275403	0.371088
AT3G06355	0.00686553	0.370479
AT1G06237	0.0457266	0.368587
AT5G62630	0.0495295	0.368533
AT3G52090	0.0258658	0.367353
AT5G28640	0.0379576	0.362551
AT4G34590	0.0385307	0.361211
AT2G21440	0.0481965	0.360274
AT1G09340	0.0306933	0.3584
AT1G23190	0.0331139	0.358375
AT2G20330	0.0389319	0.356994
AT2G40430	0.0255047	0.356925
AT1G51630	0.0420238	0.356854
AT1G53230	0.048819	0.355994
AT2G39770	0.0246931	0.355754
AT3G14940	0.0395671	0.354097
AT1G14345	0.0307344	0.352953
AT1G58200	0.045988	0.350253
AT5G46430	0.0297469	0.350118
AT1G48230	0.0355648	0.349129
AT5G17560	0.0307945	0.347347
AT4G31840	0.0215821	0.3472
AT5G08790	0.0362005	0.346377
AT3G51820	0.0425154	0.34549
AT4G31910	0.0259934	0.344997
AT3G07660	0.0448993	0.343847
AT4G27230	0.037188	0.342853
AT2G35610	0.0449164	0.340335
AT2G04350	0.0413867	0.339207
AT1G07790	0.043884	0.33908
AT5G08180	0.0333592	0.338218
AT5G11090	0.0451114	0.33589
AT1G72480	0.0498031	0.335742
AT5G25610	0.0227656	0.330574
AT4G20020	0.0475291	0.330033
AT5G27120	0.0457158	0.326477
AT1G08643	0.0114214	0.325747
AT4G33680	0.0355424	0.323471
AT1G67360	0.0472452	0.323317
AT1G11580	0.0231208	0.320505
AT2G07725	0.0234472	0.316562
AT3G57010	0.0280338	0.313531
AT5G59613	0.0307324	0.311941
AT3G10860	0.0405751	0.311331
AT4G23800	0.0334027	0.311213
AT2G42840	0.0293409	0.310196
AT3G01420	0.0250875	0.308036
AT5G49910	0.0350904	0.307864
AT1G76680	0.0348593	0.306243
AT1G20100	0.0496878	0.306078
AT3G63190	0.0336397	0.305132
AT2G27040	0.0424099	0.301462
AT2G43590	0.0282508	0.300527
AT1G32450	0.0414888	0.298527
AT1G78850	0.0461761	0.297475
AT2G27510	0.0330587	0.294287
AT5G45775	0.0443291	0.293639
AT4G26300	0.0491547	0.286988
AT3G09820	0.0343741	0.277698
AT1G22410	0.0350112	0.263262
AT5G07030	0.0275906	0.262717
AT3G51240	0.0380973	0.256914
AT2G33790	0.0151969	0.253393
AT1G79040	0.041415	-0.035052
AT1G08380	0.0407554	-0.0423541
AT1G54410	0.0288693	-0.0477095
AT4G23670	0.0303684	-0.061869
AT3G47470	0.0279385	-0.0703115
AT2G34430	0.00656015	-0.0743644
AT1G31330	0.0129625	-0.0913783
AT1G29930	0.00683426	-0.0917917
AT1G29920	0.00586729	-0.0937293
AT1G12090	0.036996	-0.0982913
AT1G56280	0.039269	-0.0986106
AT4G40040	0.0298163	-0.108372
AT5G03240	0.0272379	-0.10921
AT1G15820	0.020966	-0.109214
AT3G54890	0.00907407	-0.109885
AT4G13940	0.049443	-0.110627
AT1G13440	0.0269491	-0.114736
AT3G13750	0.0302648	-0.115247
AT5G10450	0.0449023	-0.119917
AT4G13340	0.0246032	-0.121428
AT1G37130	0.0237511	-0.126055
AT1G70890	0.0333148	-0.129708
AT1G72150	0.00961106	-0.131136
AT2G15960	0.0489006	-0.143697
AT1G51200	0.0424357	-0.144937
AT5G02380	0.00782273	-0.145433
AT1G01620	0.0413847	-0.146199
AT5G19120	0.0452404	-0.146258
AT5G40450	0.00725154	-0.146428
AT2G01530	0.0459381	-0.146908
AT2G46220	0.0438879	-0.148768
AT5G46860	0.0492422	-0.150668
AT5G53300	0.0283602	-0.151622
AT1G74470	0.0499257	-0.154281
AT5G16030	0.0237667	-0.156703
AT2G05380	0.00433988	-0.158946
AT1G28330	0.0119383	-0.15971
AT2G45180	0.00177905	-0.160999
AT3G26650	0.0389163	-0.162259
AT2G04410	0.0338219	-0.166804
AT1G56220	0.012899	-0.16785
AT2G20670	0.0290599	-0.17139
AT3G15450	0.00342764	-0.172029
AT3G17020	0.0423248	-0.174015
AT1G24160	0.0498329	-0.176698
AT2G35880	0.042663	-0.177086
AT3G16400	0.0110881	-0.177389
AT3G60245	0.0462347	-0.178093
AT2G34420	0.00129972	-0.179245
AT4G05320	0.0027553	-0.183202
AT4G32340	0.0432556	-0.184567
AT3G15353	0.0132341	-0.187949
AT5G47390	0.0407769	-0.190431
AT2G33830	0.00247044	-0.191363
AT5G24490	0.0122511	-0.193799
AT4G14040	0.0369696	-0.195118
AT5G17910	0.0447801	-0.195952
AT5G15780	0.0354642	-0.196025
AT3G61430	0.02944	-0.20119
AT3G56240	0.0395632	-0.201433
AT3G57520	0.0254573	-0.202052
AT1G25275	0.0176688	-0.202088
AT1G62480	0.0160662	-0.204675
AT2G45590	0.0412811	-0.205623
AT4G17730	0.0190584	-0.206281
AT3G48115	0.0299287	-0.207974
AT2G36320	0.0406279	-0.211374
AT3G23450	0.0451559	-0.211982
AT5G45350	0.0408878	-0.212138
AT4G38690	0.0147342	-0.214298
AT5G03760	0.0417698	-0.217715
AT1G64720	0.00403841	-0.217809
AT5G59030	0.0431081	-0.218096
AT3G61440	0.00604515	-0.218276
AT3G16640	0.00100606	-0.219388
AT1G67700	0.039358	-0.220042
AT1G50010	0.0195588	-0.220181
AT5G64920	0.0357603	-0.222216
AT1G62180	0.0444185	-0.222528
AT5G60840	0.0431921	-0.224495
AT5G01210	0.0435087	-0.225274
AT1G26270	0.0188557	-0.225733
AT5G21940	0.0434623	-0.226539
AT2G14910	0.0247708	-0.226881
AT4G28240	0.0200806	-0.227026
AT1G25550	0.0475603	-0.228078
AT5G21020	0.0079957	-0.228116
AT1G69850	0.0332757	-0.228622
AT3G15950	0.0211531	-0.228702
AT5G25280	0.00796003	-0.229424
AT1G27020	0.0121313	-0.229696
AT3G28550	0.0438176	-0.23019
AT1G65720	0.016093	-0.231318
AT5G64570	0.0405072	-0.2321
AT2G35680	0.0372716	-0.232673
AT1G76490	0.0110359	-0.232932
AT5G22270	0.0249174	-0.232941
AT2G41940	0.0483421	-0.233189
AT3G23050	0.0149868	-0.233431
AT3G59940	0.0214864	-0.23423
AT2G36410	0.0374572	-0.235666
AT1G62380	0.00215675	-0.237427
AT3G22440	0.0126053	-0.238018
AT2G24790	0.0400787	-0.238102
AT3G16850	0.0444884	-0.238181
AT4G03030	0.0289866	-0.238555
AT4G15760	0.0267761	-0.239244
AT3G46450	0.0402047	-0.240457
AT5G67360	0.0381003	-0.240519
AT2G01850	0.0431828	-0.241993
AT5G65390	0.042983	-0.24382
AT4G28260	0.0452052	-0.244717
AT1G68560	0.0120111	-0.245823
AT1G75380	0.0120444	-0.247022
AT3G18050	0.0160261	-0.247286
AT1G15500	0.0290809	-0.247392
AT1G80440	0.0269491	-0.247434
AT1G77760	0.00517492	-0.24749
AT4G31080	0.0311561	-0.248007
AT3G21510	0.0492558	-0.248518
AT5G49720	0.0194332	-0.249453
AT3G20470	0.0135268	-0.252947
AT1G75800	0.0235244	-0.254385
AT1G70850	0.00655526	-0.254438
AT1G19350	0.027039	-0.255116
AT5G49360	0.0179009	-0.258453
AT5G66040	0.0173361	-0.258608
AT3G29240	0.0114551	-0.259185
AT3G62580	0.0321846	-0.260672
AT3G51880	0.0103821	-0.262504
AT4G34350	0.0115572	-0.263025
AT5G06140	0.0347278	-0.263042
AT5G11420	0.0242251	-0.264159
AT5G57655	0.018606	-0.264895
AT3G23700	0.0487091	-0.26606
AT5G19290	0.0386368	-0.266422
AT4G32150	0.0400723	-0.266941
AT3G12920	0.0452472	-0.266958
AT1G48300	0.00445275	-0.267633
AT4G35750	0.00415323	-0.268322
AT1G49240	0.00897244	-0.269182
AT5G19940	0.0034721	-0.270317
AT5G49450	0.02354	-0.271636
AT4G38470	0.0141454	-0.271922
AT4G08950	0.0204544	-0.271922
AT4G24510	0.0459748	-0.27226
AT1G35516	0.0300708	-0.272776
AT1G76990	0.0238092	-0.274364
AT4G13530	0.0201627	-0.274764
AT1G28580	0.0305736	-0.276687
AT1G06400	0.0275833	-0.277032
AT3G22200	0.0280846	-0.278895
AT2G35830	0.0401417	-0.279693
AT2G39010	0.00218753	-0.280313
AT1G28670	0.0184262	-0.280403
AT2G44080	0.0185185	-0.280651
AT3G16240	0.000727548	-0.281165
AT3G07220	0.0426752	-0.282539
AT1G63980	0.02953	-0.283696
AT3G13450	0.0330939	-0.283699
AT2G38530	0.0043135	-0.28403
AT5G23340	0.0293433	-0.285687
AT5G18650	0.00669843	-0.286154
AT1G04250	0.0418494	-0.286496
AT4G23680	0.00618685	-0.287035
AT5G16370	0.0119134	-0.287219
AT1G76160	0.0275418	-0.287387
AT3G01740	0.0328159	-0.287776
AT3G02140	0.0429268	-0.288274
AT1G23130	0.00221489	-0.288456
AT5G22580	0.00340076	-0.288753
AT4G22490	0.0196306	-0.28972
AT5G25460	0.00596208	-0.289771
AT5G18110	0.0288039	-0.290972
AT5G65940	0.0278794	-0.291263
AT2G18050	0.0202961	-0.291312
AT3G07560	0.040281	-0.293316
AT3G62290	0.0067424	-0.295186
AT5G53550	0.0392163	-0.295737
AT4G33150	0.021951	-0.297175
AT2G15580	0.0442534	-0.298603
AT5G55290	0.0455297	-0.299188
AT3G49800	0.0205375	-0.301179
AT1G05460	0.0287877	-0.302049
AT2G39980	0.0345852	-0.304111
AT2G43535	0.00590785	-0.304452
AT5G14920	0.00431887	-0.308495
AT5G48180	0.00229063	-0.308862
AT3G12490	0.0147537	-0.312838
AT5G10860	0.00149858	-0.314683
AT2G01520	0.00102805	-0.315042
AT1G25230	0.0354031	-0.316913
AT2G32880	0.0346888	-0.31787
AT3G26520	0.00028926	-0.318123
AT3G07460	0.00748559	-0.318245
AT4G16490	0.00878237	-0.319162
AT4G00560	0.0462509	-0.320063
AT3G24490	0.0102897	-0.320771
AT5G01740	0.00203508	-0.321162
AT1G69252	0.00339099	-0.321196
AT1G04400	0.0497557	-0.321378
AT3G17440	0.0331736	-0.322193
AT5G60860	0.0330152	-0.325611
AT4G23400	0.00330255	-0.326028
AT3G06455	0.0328848	-0.329567
AT3G48680	0.0390159	-0.330172
AT2G42750	0.0102531	-0.330936
AT3G60130	0.0463427	-0.331769
AT3G11530	0.0314658	-0.331826
AT2G27260	0.0161331	-0.332376
AT4G19840	0.0179845	-0.334379
AT2G20725	0.0131716	-0.336031
AT4G10770	0.0396785	-0.336704
AT1G03870	0.00637203	-0.336715
AT1G33811	0.0298256	-0.337735
AT5G03280	0.0405575	-0.338715
AT5G64410	0.0294273	-0.338898
AT2G28910	0.000470048	-0.338918
AT5G20570	0.0218089	-0.338957
AT1G58025	0.0457446	-0.339029
AT3G62700	0.0319608	-0.340805
AT2G07675	0.0145852	-0.34091
AT2G27500	0.0250518	-0.341521
AT2G06850	0.00355712	-0.343737
AT1G22640	0.0291801	-0.344691
AT5G03290	0.0440179	-0.345299
AT4G11190	0.00884442	-0.345396
AT1G01060	0.024207	-0.345794
AT1G59710	0.0405981	-0.346168
AT5G51070	0.0228657	-0.346471
AT1G17580	0.046374	-0.351722
AT3G24100	0.00176146	-0.352705
AT2G22660	0.00337487	-0.355048
AT1G13380	0.0308712	-0.356064
AT5G13020	0.0271304	-0.356572
AT1G20225	0.0366403	-0.357494
AT1G17190	0.00666422	-0.359004
AT5G09440	0.00929444	-0.359454
AT1G43580	0.0376664	-0.359922
AT5G61330	0.00968191	-0.360598
AT5G28300	0.00497606	-0.360642
AT3G23490	0.0235283	-0.361785
AT1G71040	0.0463456	-0.36185
AT5G41920	0.0242896	-0.362655
AT4G02380	0.000627382	-0.363771
AT5G39580	0.0311575	-0.36468
AT1G04800	0.00497313	-0.366882
AT4G30200	0.024828	-0.368519
AT1G22550	0.0321318	-0.368664
AT4G29270	0.0141694	-0.37008
AT1G10865	0.0437345	-0.37087
AT5G35190	0.0326195	-0.373561
AT1G12080	0.00175901	-0.375785
AT5G26280	0.00351754	-0.375829
AT5G28020	0.0186143	-0.376081
AT1G24530	0.0209904	-0.379117
AT1G08800	0.0316022	-0.37993
AT2G26210	0.0488977	-0.380221
AT1G62510	0.00275237	-0.380288
AT1G52190	0.00274211	-0.380526
AT1G74670	0.00522574	-0.380635
AT1G27670	0.0432092	-0.381161
AT4G12545	0.00557119	-0.38234
AT1G16390	0.025686	-0.38482
AT4G37800	0.00235513	-0.38493
AT5G12050	0.0150054	-0.385471
AT4G00780	0.00789456	-0.386809
AT2G30600	0.0057769	-0.386873
AT4G26080	0.019891	-0.388008
AT5G05250	0.0161854	-0.388073
AT5G42680	0.0385708	-0.388366
AT1G73720	0.0393233	-0.388666
AT1G21910	0.0125584	-0.389564
AT2G42040	0.00317307	-0.39012
AT3G14595	0.0423419	-0.390351
AT2G05630	0.0136094	-0.392024
AT3G21770	0.012058	-0.392629
AT1G75750	0.000543829	-0.392818
AT2G31730	0.0387232	-0.393625
AT5G57760	0.00377455	-0.393633
AT2G36220	0.0265558	-0.393731
AT5G14390	0.0231252	-0.394322
AT5G44920	0.0157246	-0.39483
AT5G20520	0.00538552	-0.395833
AT2G34070	0.0211834	-0.398267
AT3G18980	0.0305516	-0.398985
AT5G15410	0.0346037	-0.399252
AT5G16110	0.00288088	-0.400175
AT4G12480	0.0127333	-0.402162
AT5G47450	0.00124059	-0.403885
AT1G03090	0.0147997	-0.404014
AT5G47370	0.00817991	-0.406511
AT1G57620	0.0414751	-0.408739
AT3G03020	0.0440316	-0.408769
AT2G05812	0.0411228	-0.409572
AT3G22142	0.00686651	-0.410974
AT5G24735	0.00452946	-0.411222
AT1G14290	0.0265426	-0.412838
AT5G13800	0.0171636	-0.415913
AT3G55240	0.00355858	-0.416426
AT5G37990	0.00613847	-0.41657
AT5G07440	0.00570898	-0.416645
AT2G23690	0.0203713	-0.416668
AT1G24170	0.0114766	-0.416966
AT1G60610	0.0268714	-0.417034
AT3G20430	0.0317302	-0.417396
AT2G46710	0.0123786	-0.417601
AT2G15695	0.0320253	-0.418692
AT1G23760	0.0345803	-0.419746
AT5G48545	0.0192676	-0.421806
AT3G12710	0.00534545	-0.423384
AT4G16695	0.0480104	-0.425264
AT1G15830	0.0433035	-0.426553
AT2G20120	0.0151031	-0.426609
AT1G06630	0.0372481	-0.428322
AT1G05340	0.0137535	-0.428448
AT1G09530	0.0285361	-0.429486
AT4G24290	0.00597332	-0.429642
AT1G62770	0.0322877	-0.430158
AT2G40610	0.0425076	-0.430862
AT3G26100	0.0448876	-0.433012
AT4G22756	0.0369637	-0.433414
AT4G27310	0.0125965	-0.434046
AT5G02540	0.0218181	-0.435582
AT2G36900	0.0266163	-0.436362
AT2G40940	0.0091845	-0.437029
AT5G49700	0.00858302	-0.437464
AT5G27920	0.0152897	-0.438662
AT3G29250	0.00872178	-0.440198
AT4G32460	0.0116286	-0.440246
AT5G48990	0.0339944	-0.441041
AT5G12170	0.0493922	-0.44175
AT5G46920	0.0373688	-0.441787
AT2G24830	0.0176693	-0.442477
AT1G45150	0.020345	-0.442757
AT1G78460	0.00688508	-0.444192
AT2G32650	0.0231354	-0.444466
AT3G14560	0.0037726	-0.44475
AT3G53530	0.0173712	-0.446143
AT4G32280	0.0361898	-0.446515
AT4G20070	0.0346633	-0.447446
AT5G07100	0.00839979	-0.450705
AT5G58570	0.0219589	-0.451898
AT4G12880	0.00834604	-0.455208
AT5G50335	0.0224245	-0.456252
AT5G56870	0.0105184	-0.456719
AT5G47560	0.00192612	-0.45748
AT2G01540	0.0369261	-0.458076
AT1G71130	0.0223209	-0.458537
AT3G25717	0.00481139	-0.459321
AT1G73870	0.015193	-0.459606
AT2G07706	0.013969	-0.459854
AT3G09760	0.0416637	-0.461977
AT4G22485	0.0105966	-0.462013
AT5G61760	0.0477944	-0.465567
AT5G22510	0.0263989	-0.46671
AT5G26880	0.023584	-0.46695
AT3G60300	0.0031633	-0.467853
AT5G64260	0.000201798	-0.473447
AT4G26570	0.0374993	-0.479333
AT3G45970	0.00351754	-0.480408
AT3G07700	0.0120722	-0.482333
AT5G27320	0.0237873	-0.482864
AT1G04550	0.0127333	-0.484495
AT5G63620	0.0119452	-0.486639
AT4G14990	0.00835483	-0.486821
AT1G06080	0.00244161	-0.486927
AT5G02840	0.00185381	-0.486973
AT3G03640	0.0480934	-0.487783
AT1G28960	0.0246296	-0.491437
AT4G27900	0.0235283	-0.492337
AT4G16480	0.0200533	-0.494741
AT1G65970	0.0014766	-0.495576
AT3G11210	0.00839343	-0.496474
AT4G27060	0.0230485	-0.497171
AT5G15080	0.00816378	-0.497884
AT1G11260	0.000200332	-0.501126
AT5G19320	0.0170483	-0.502351
AT1G45015	0.0165294	-0.503346
AT5G64330	0.010814	-0.50517
AT2G26070	0.0120194	-0.505257
AT4G12470	0.000585361	-0.505544
AT2G19570	0.00258233	-0.511514
AT1G66180	0.00101925	-0.512877
AT5G52900	0.039955	-0.514128
AT4G01870	0.00158605	-0.516037
AT4G37310	0.0358038	-0.516354
AT5G57780	0.00959787	-0.518345
AT3G51860	0.0258976	-0.51865
AT1G60960	0.0102125	-0.51909
AT2G32150	0.000501319	-0.519397
AT1G15380	0.0140907	-0.52114
AT2G17550	0.011202	-0.521528
AT1G28660	0.00185527	-0.521877
AT1G05870	0.0221875	-0.522331
AT2G07777	0.0132034	-0.52438
AT1G55240	0.0274011	-0.528174
AT2G21180	0.00299912	-0.529094
AT5G53340	0.0389304	-0.531832
AT5G14780	0.00130363	-0.532759
AT5G19660	0.0475384	-0.534121
AT2G38230	0.000842373	-0.535665
AT4G36032	0.0446936	-0.536629
AT2G39570	0.000328349	-0.539967
AT3G45300	0.00148588	-0.540988
AT3G01435	0.045299	-0.541137
AT3G48390	0.00447425	-0.541649
AT3G09925	0.0425491	-0.54335
AT1G26945	0.00823463	-0.544215
AT2G07751	0.00027509	-0.545786
AT4G35870	0.0356904	-0.546043
AT5G22310	0.00474739	-0.546134
AT4G02740	0.0341454	-0.546362
AT2G28570	0.00619955	-0.547023
AT4G11110	0.0210334	-0.547064
AT5G03545	0.000170527	-0.548088
AT1G01780	0.030427	-0.548234
AT1G50040	0.0158736	-0.548323
AT5G02760	0.00296052	-0.548858
AT3G56170	0.0183045	-0.549285
AT4G36945	0.0482952	-0.553635
AT4G22230	0.0274201	-0.559694
AT2G14900	0.00976498	-0.564603
AT1G32310	0.0213471	-0.567433
AT5G39610	0.00210202	-0.56878
AT1G53710	0.0237179	-0.568807
AT3G51400	0.00349555	-0.570605
AT1G34040	0.0340873	-0.571384
AT5G03150	0.00801329	-0.571575
AT3G12320	0.0363999	-0.574983
AT5G26260	0.000707515	-0.576682
AT3G13061	0.0445808	-0.576915
AT3G48970	0.0195016	-0.580068
AT3G58790	0.0494855	-0.583142
AT5G02020	0.00221782	-0.584927
AT1G67030	0.00917913	-0.590031
AT3G47340	0.000320043	-0.591426
AT1G18400	0.0338518	-0.595292
AT1G06580	0.0426908	-0.59762
AT5G51200	0.00502199	-0.597849
AT3G02380	0.0113022	-0.599167
AT5G42600	0.0019183	-0.599362
AT4G12550	0.000612724	-0.59998
AT4G15540	0.0346497	-0.601796
AT1G32760	0.0228193	-0.602477
AT2G37330	0.0119877	-0.603308
AT1G50420	0.00767615	-0.605367
AT3G46700	0.00544611	-0.611202
AT2G43140	0.0197791	-0.613099
AT4G16563	0.00464478	-0.614678
AT1G19540	0.0245314	-0.619328
AT5G13240	0.0013779	-0.622624
AT1G53180	0.00248363	-0.625024
AT4G33490	0.0123708	-0.625093
AT1G30570	0.0145866	-0.630575
AT5G61990	0.0434047	-0.633685
AT5G04190	0.0015621	-0.637657
AT3G13600	0.0303523	-0.638566
AT1G21400	0.000616144	-0.639031
AT5G62280	0.000201798	-0.645519
AT3G06210	0.0244171	-0.649515
AT1G64660	0.000890746	-0.656088
AT4G14130	0.000546272	-0.657223
AT4G35770	2.39421e-05	-0.658714
AT2G05510	0.00062103	-0.659149
AT1G20190	0.000827226	-0.659738
AT2G16005	0.000144142	-0.661734
AT1G76560	0.0054251	-0.663773
AT4G09420	0.0249458	-0.66803
AT5G38000	0.00871054	-0.668553
AT3G23150	0.0164131	-0.669107
AT4G34680	0.0108648	-0.669986
AT1G66800	0.0363476	-0.670652
AT1G26230	0.0457622	-0.673866
AT5G66170	0.00102072	-0.675586
AT1G02340	0.0271973	-0.676867
AT1G15030	0.00598798	-0.681426
AT5G57830	0.0375462	-0.681812
AT2G42430	0.0133074	-0.683977
AT4G03410	0.0187579	-0.68647
AT4G30710	0.0332537	-0.687608
AT1G67265	0.00371836	-0.687905
AT5G57565	0.0268714	-0.68936
AT5G04120	0.0100723	-0.692697
AT3G44880	0.0150625	-0.698903
AT1G47410	0.0340022	-0.70193
AT1G24130	0.0467698	-0.703527
AT4G30270	0.000134369	-0.706803
AT3G24518	0.049955	-0.71401
AT2G05540	3.22486e-05	-0.715071
AT5G11610	0.0115978	-0.715818
AT1G12560	0.00576126	-0.716853
AT1G18773	0.0157593	-0.716898
AT1G61240	0.0227025	-0.724556
AT5G64110	0.0326156	-0.725085
AT2G29740	0.0154134	-0.729912
AT4G24340	0.0330348	-0.730664
AT1G22500	0.00212352	-0.731864
AT5G53980	0.00545148	-0.735064
AT4G13710	0.0347381	-0.735099
AT4G25870	0.0377563	-0.736081
AT5G52660	0.0039656	-0.736914
AT1G19530	0.00230871	-0.737694
AT1G36060	0.00265758	-0.744464
AT3G02620	0.0203552	-0.756767
AT3G61210	0.0196047	-0.758442
AT3G24450	0.0472916	-0.762994
AT5G19030	0.0357461	-0.763407
AT4G00290	0.0247445	-0.764615
AT1G11790	0.00775628	-0.774302
AT1G62610	0.0385117	-0.776552
AT1G24575	0.0466041	-0.776925
AT1G69570	0.0468523	-0.776982
AT3G21351	0.0051632	-0.777018
AT5G27220	0.00593765	-0.77811
AT1G29450	0.0163388	-0.780055
AT4G11970	0.0490404	-0.784672
AT1G15040	0.0103845	-0.78656
AT2G23170	0.00180055	-0.788473
AT5G03720	0.0377744	-0.794189
AT1G16370	0.00665885	-0.796748
AT4G15570	0.0152575	-0.798172
AT2G46940	0.0350796	-0.802988
AT3G16770	0	-0.803417
AT5G47540	0.000127529	-0.806935
AT4G22214	0.00129288	-0.812111
AT5G57240	0.00535131	-0.81437
AT3G48600	0.033582	-0.816665
AT2G17640	0.00978305	-0.818133
AT1G73875	0.0425774	-0.818774
AT5G03406	0.0394796	-0.821515
AT5G54190	0.0138425	-0.822114
AT1G09710	0.0388689	-0.842177
AT4G37390	0.0476928	-0.843427
AT2G41230	0.00392456	-0.846267
AT4G31000	0.015066	-0.863478
AT2G41970	0.0416691	-0.86564
AT2G35760	0.000154891	-0.870595
AT2G18350	0.0270238	-0.872687
AT5G17860	0.0265636	-0.874122
AT3G21330	0.0250098	-0.875097
AT3G01350	0.0448862	-0.876014
AT1G80570	0.00498094	-0.887074
AT5G23840	0.00260383	-0.891135
AT4G17420	0.00194957	-0.897927
AT4G26640	0.00148246	-0.89953
AT3G16380	0.0321113	-0.899796
AT1G04830	0.00919134	-0.903425
AT4G15330	0.0263701	-0.904647
AT1G07705	0.00636324	-0.904977
AT4G34840	0.0498529	-0.918668
AT2G41705	0.00692563	-0.921669
AT2G34670	0.029247	-0.921728
AT1G26660	0.0491825	-0.928811
AT2G08820	0.00684403	-0.94707
AT4G34320	0.0423361	-0.951317
AT1G74150	0.0427323	-0.967015
AT1G73120	0.00143262	-0.969082
AT1G79760	0.044014	-0.974249
AT5G38040	0.0138078	-0.978772
AT1G49210	0.0229048	-0.978958
AT5G57230	0.00856591	-0.986416
AT2G45320	0.0328413	-0.997592
AT1G78290	0.0141161	-1.00098
AT1G03100	0.0265812	-1.00102
AT2G43850	0.0259318	-1.00368
AT4G21120	0.00370224	-1.00827
AT1G12880	0.00371201	-1.01206
AT2G20080	0.0221611	-1.01212
AT1G10970	0.0251314	-1.01753
AT1G52855	0.0450645	-1.03718
AT5G53890	0.0101295	-1.04226
AT5G43500	0.00486856	-1.0458
AT5G42010	0.0460701	-1.04624
AT4G16780	0.000134369	-1.04981
AT1G75450	0.0268792	-1.06619
AT1G29440	0.0116198	-1.07803
AT2G23755	0.00959249	-1.10147
AT1G63450	0.00445764	-1.11032
AT4G35720	0.000164663	-1.11434
AT5G18050	0.00223004	-1.1237
AT5G39350	0.0364903	-1.1258
AT1G54680	0.0164443	-1.12746
AT3G12977	0.0381618	-1.13025
AT3G62090	0.0104661	-1.13871
AT2G31380	0.000834555	-1.13968
AT1G10070	0.000727548	-1.1401
AT5G25140	0.0443765	-1.14659
AT1G74600	0.0496272	-1.1811
AT5G66631	0.0361023	-1.18263
AT5G09990	0.0180475	-1.19685
AT4G07820	0.00815499	-1.19709
AT1G16830	0.0419457	-1.19787
AT5G57550	0.00942637	-1.23102
AT3G21870	0.0159494	-1.23594
AT5G57920	0.0150396	-1.2498
AT1G15085	0.0486333	-1.26299
AT2G07654	0.0106645	-1.28018
AT5G14470	0.0402751	-1.30184
AT4G29050	0.0453782	-1.30535
AT4G34380	0.0273292	-1.33284
AT5G49850	0.0265245	-1.33559
AT1G80165	0.0273913	-1.3364
AT5G55900	0.0219374	-1.33963
AT1G67195	0.0477485	-1.37165
AT2G40350	0.0433714	-1.38217
AT3G55820	0.00913075	-1.38349
AT5G02645	0.0255047	-1.38462
AT1G50180	0.0411986	-1.42741
AT3G22470	0.00846917	-1.43103
AT2G41260	0.0497127	-1.43969
AT5G15890	0.0170874	-1.44201
AT1G74420	0.0369945	-1.44695
AT2G23110	0.046761	-1.45153
AT5G65690	0.036329	-1.50231
AT1G48670	0.0327827	-1.52039
AT2G41140	0	-1.52796
AT3G47040	0.0252111	-1.57667
AT4G11550	0.0188391	-1.58229
AT1G06923	0.0479845	-1.6298
AT4G04223	0.000941562	-1.6343
AT1G48390	0.0209147	-1.65161
AT3G20110	0.0388718	-1.67603
AT1G19790	0.0236109	-1.6846
AT1G15330	0.0170874	-1.68845
AT5G43590	0.0223595	-1.69076
AT1G73300	0.00622594	-1.72921
AT3G57130	0.00415128	-1.82047
AT2G04380	0.0271177	-1.83357
AT5G03255	0.0308087	-1.85733
AT5G38565	0.0486719	-1.8777
AT4G08910	0.019573	-1.88854
AT3G47220	0.0224827	-1.92834
AT4G14819	0.0452849	-1.93067
AT1G58420	0.0155272	-1.97426
AT2G33760	0.0263237	-2.02362
AT1G67328	0.0245764	-2.03718
AT1G10550	0.0195734	-2.04447
AT4G16600	0.0114727	-2.06209
AT5G38070	0.0361131	-2.07904
AT5G23990	0.00232288	-2.08215
AT4G06305	0.0221611	-2.13632
AT3G07045	0.0260173	-2.14812
AT1G80340	0.0214439	-2.18072
AT3G50030	0.0242133	-2.18434
AT3G04220	0.0407608	-2.21859
AT5G59930	0.0164737	-2.23229
AT1G42560	0.0160183	-2.26845
AT3G03830	0.00283543	-2.28314
AT3G29635	0.033882	-2.3497
AT3G13210	0.0276693	-2.46357
AT2G20810	0.0239847	-2.47198
AT2G27990	0.0168269	-2.47366
AT5G67411	0.03708	-2.61896
AT5G24240	0.0290027	-2.63285
AT1G54220	0	-2.72016
AT5G59260	0.0433143	-2.7485
AT3G51360	0.0206919	-2.77337
AT5G46040	0.0465191	-3.08095
AT5G40010	0.000153425	-3.22472
AT1G29540	0.0180284	-3.24277
AT5G22530	0.0351246	-3.25254
AT1G04600	0.0465191	-3.30095
AT1G14930	0.00353953	-3.32381
AT2G28610	0.0248124	-3.3631
AT4G08325	0.0351246	-3.41556
AT1G04193	0.0224729	-3.45554
AT4G01890	0.0351246	-3.46734
AT3G46080	0.0168851	-3.57538
AT2G07669	0.0154134	-3.60068
AT1G09907	0.0224729	-3.63028
AT1G47610	0.0126996	-3.72137
AT3G30720	0	-4.81782
AT1G76920	0	-5.77365
AT4G05295	0.0156733	-6.72197
AT2G04885	0	-6.92566
AT4G02780	0.00571973	-7.0156
AT3G24982	0.0126527	-7.27875
AT1G51960	0.010946	-7.36241
AT3G28830	0.00480162	-7.80482
AT3G54520	0.0156733	-8.05492
AT5G43650	0.0103274	-8.10336
AT2G14210	0.0097855	-8.21967
AT3G08585	0.0126527	-8.33902
