# Supplementary material for: The F-box E3 ubiquitin ligase BAF1 mediates the degradation of the brassinosteroid-activated transcription factor BES1 through selective autophagy in Arabidopsis
Source: Plant Cell. 2021 Aug 26;33(11):3532–54. doi: 10.1093/plcell/koab210 (PMC8566207; doi:10.1093/plcell/koab210)
Supplement: koab210_Supplementary_Data [file koab210_supplementary_data.zip › tpc.21.00451_Supplemental Data Set S2.xlsx]

## Sheet: Figure 1A
Supplemental Data. Wang et al. (2021). Plant Cell.
Supplemental Data Set S2. ANOVA results in this study.
Figure 1A Normalized LUC activity in Y2H
Descriptives
Normalized_LUC
	N	Mean	Std. Deviation	Std. Error	95% Confidence Interval for Mean		Minimum	Maximum
					Lower Bound	Upper Bound
BK+AD	8	15567.6	1591.45	562.662	14237.1	16898.1	13428.2	17445
BES1-BK+AD	8	36677.4	4836.49	1709.96	32634	40720.8	31437.8	43540.2
BK+BAF1-AD	8	17204.2	2409.22	851.786	15190	19218.4	13961.5	20765.9
BES1-BK+BAF1-AD	8	65745.4	6147.7	2173.54	60605.8	70885	58358.5	79160
Total	32	33798.6	20929.8	3699.89	26252.7	41344.6	13428.2	79160
Tests of Homogeneity of Variances
		Levene Statistic	df1	df2	Sig.
Normalized_LUC	Based on Mean	2.636	3	28	0.069
	Based on Median	2.607	3	28	0.071
	Based on Median and with adjusted df	2.607	3	11.199	0.103
	Based on trimmed mean	2.625	3	28	0.07
ANOVA
Normalized_LUC
			Sum of Squares	df	Mean Square	F	Sig.
Between Groups	(Combined)		1.3093e+10	3	4.36435e+09	251.103	0
	Linear Term	Contrast	6.87072e+09	1	6.87072e+09	395.307	0
		Deviation	6.22232e+09	2	3.11116e+09	179.001	0
Within Groups			4.8666e+08	28	1.73807e+07
Total			1.35797e+10	31
Multiple Comparisons
Dependent Variable: Normalized_LUC
Tukey HSD
(I) BK_AD_Combination	(J) BK_AD_Combination	Mean Difference (I-J)	Std. Error	Sig.	95% Confidence Interval
					Lower Bound	Upper Bound
BK+AD	BES1-BK+AD	-21109.79262*	2084.51	0	-26801.2	-15418.4
	BK+BAF1-AD	-1636.61	2084.51	0.861	-7327.97	4054.75
	BES1-BK+BAF1-AD	-50177.81186*	2084.51	0	-55869.2	-44486.5
BES1-BK+AD	BK+AD	21109.79262*	2084.51	0	15418.4	26801.2
	BK+BAF1-AD	19473.18604*	2084.51	0	13781.8	25164.5
	BES1-BK+BAF1-AD	-29068.01924*	2084.51	0	-34759.4	-23376.7
BK+BAF1-AD	BK+AD	1636.61	2084.51	0.861	-4054.75	7327.97
	BES1-BK+AD	-19473.18604*	2084.51	0	-25164.5	-13781.8
	BES1-BK+BAF1-AD	-48541.20527*	2084.51	0	-54232.6	-42849.8
BES1-BK+BAF1-AD	BK+AD	50177.81186*	2084.51	0	44486.5	55869.2
	BES1-BK+AD	29068.01924*	2084.51	0	23376.7	34759.4
	BK+BAF1-AD	48541.20528*	2084.51	0	42849.8	54232.6
* The mean difference is significant at the 0.05 level.
Normalized_LUC
Tukey HSD a
BK_AD_Combination	N	Subset for alpha = 0.05
		1	2	3
BK+AD	8	15567.6
BK+BAF1-AD	8	17204.2
BES1-BK+AD	8		36677.4
BES1-BK+BAF1-AD	8			65745.4
Sig.		0.861	1	1
Means for groups in homogeneous subsets are displayed.
a Uses Harmonic Mean Sample Size = 8.000.

## Sheet: Figure 4B
Supplemental Data. Wang et al. (2021). Plant Cell.
Supplemental Data Set S2. ANOVA results in this study.
Figure 4B Hypocotyl length at BRZ0 in the dark										Figure 4B Hypocotyl length at BRZ100 in the dark										Figure 4B Hypocotyl length at BRZ250 in the dark										Figure 4B Hypocotyl length at BRZ500 in the dark
Descriptives										Descriptives										Descriptives										Descriptives
Hypocotyl_length_BRZ0										Hypocotyl_length_BRZ100										Hypocotyl_length_BRZ250										Hypocotyl_length_BRZ500
	N	Mean	Std. Deviation	Std. Error	95% Confidence Interval for Mean		Minimum	Maximum			N	Mean	Std. Deviation	Std. Error	95% Confidence Interval for Mean		Minimum	Maximum			N	Mean	Std. Deviation	Std. Error	95% Confidence Interval for Mean		Minimum	Maximum			N	Mean	Std. Deviation	Std. Error	95% Confidence Interval for Mean		Minimum	Maximum
					Lower Bound	Upper Bound									Lower Bound	Upper Bound									Lower Bound	Upper Bound									Lower Bound	Upper Bound
WT	24	19.227	0.8956	0.18281	18.8488	19.6051	17.75	21.05		WT	24	11.4658	0.80239	0.16379	11.1269	11.8046	9.75	13.08		WT	24	8.3615	0.67771	0.13834	8.0753	8.6477	7.22	9.4		WT	24	6.9993	0.41585	0.08489	6.8237	7.1748	6.22	7.97
baf1	24	19.8135	1.29027	0.26338	19.2687	20.3583	17.41	22.55		baf1	24	12.3594	0.78053	0.15932	12.0298	12.689	11.26	14.13		baf1	24	9.313	0.4819	0.09837	9.1095	9.5164	8.17	10.34		baf1	24	7.8551	0.44427	0.09069	7.6675	8.0427	7.09	8.92
OX14	24	19.6995	0.93983	0.19184	19.3026	20.0963	18.18	21.82		OX14	24	10.7784	0.7593	0.15499	10.4578	11.099	9.54	11.97		OX14	24	7.3003	0.75773	0.15467	6.9803	7.6203	5.88	8.61		OX14	24	6.274	0.49006	0.10003	6.0671	6.481	5.4	7.32
OX16	24	19.2442	0.94242	0.19237	18.8463	19.6422	17.49	21.01		OX16	24	11.1935	0.74468	0.15201	10.879	11.5079	9.82	12.76		OX16	24	7.8005	0.49173	0.10037	7.5928	8.0081	6.58	8.76		OX16	24	6.5325	0.39977	0.0816	6.3636	6.7013	5.76	7.21
ΔF OX18	24	19.8247	1.81332	0.37014	19.059	20.5904	17.76	25.02		ΔF OX18	24	14.5676	0.61484	0.1255	14.308	14.8272	13.24	16.01		ΔF OX18	24	10.1554	0.58025	0.11844	9.9104	10.4004	9.29	11.65		ΔF OX18	24	8.433	0.3373	0.06885	8.2906	8.5754	7.8	9.03
ΔF OX46	24	19.9424	1.27792	0.26085	19.4028	20.482	17.89	22.34		ΔF OX46	24	13.8942	1.16071	0.23693	13.404	14.3843	12.2	16.12		ΔF OX46	24	10.341	0.51146	0.1044	10.1251	10.557	9.26	11.26		ΔF OX46	24	8.3733	0.51067	0.10424	8.1577	8.589	7.69	9.67
bes1-D	24	19.1836	1.50825	0.30787	18.5467	19.8205	15.05	21.98		bes1-D	24	16.5435	2.01599	0.41151	15.6922	17.3947	13.71	20.85		bes1-D	24	16.4737	1.74043	0.35526	15.7388	17.2086	12.99	19.23		bes1-D	24	16.8592	1.96155	0.4004	16.0309	17.6875	12.87	21.42
Total	168	19.5621	1.29172	0.09966	19.3654	19.7589	15.05	25.02		Total	168	12.9718	2.23003	0.17205	12.6321	13.3114	9.54	20.85		Total	168	9.9636	2.99086	0.23075	9.5081	10.4192	5.88	19.23		Total	168	8.7609	3.50941	0.27076	8.2264	9.2955	5.4	21.42
Tests of Homogeneity of Variances										Tests of Homogeneity of Variances										Tests of Homogeneity of Variances										Tests of Homogeneity of Variances
		Levene Statistic	df1	df2	Sig.							Levene Statistic	df1	df2	Sig.							Levene Statistic	df1	df2	Sig.							Levene Statistic	df1	df2	Sig.
Hypocotyl_length_BRZ0	Based on Mean	2.285	6	161	0.038					Hypocotyl_length_BRZ100	Based on Mean	10.186	6	161	0					Hypocotyl_length_BRZ250	Based on Mean	18.314	6	161	0					Hypocotyl_length_BRZ500	Based on Mean	13.772	6	161	0
	Based on Median	1.891	6	161	0.085						Based on Median	7.573	6	161	0						Based on Median	17.863	6	161	0						Based on Median	12.86	6	161	0
	Based on Median and with adjusted df	1.891	6	105.07	0.089						Based on Median and with adjusted df	7.573	6	74.211	0						Based on Median and with adjusted df	17.863	6	78.952	0						Based on Median and with adjusted df	12.86	6	35.117	0
	Based on trimmed mean	2.158	6	161	0.05						Based on trimmed mean	9.905	6	161	0						Based on trimmed mean	18.263	6	161	0						Based on trimmed mean	13.518	6	161	0
ANOVA										ANOVA										ANOVA										ANOVA
Hypocotyl_length_BRZ0										Hypocotyl_length_BRZ100										Hypocotyl_length_BRZ250										Hypocotyl_length_BRZ500
			Sum of Squares	df	Mean Square	F	Sig.						Sum of Squares	df	Mean Square	F	Sig.						Sum of Squares	df	Mean Square	F	Sig.						Sum of Squares	df	Mean Square	F	Sig.
Between Groups	(Combined)		15.655	6	2.609	1.597	0.151			Between Groups	(Combined)		642.503	6	107.084	91.708	0			Between Groups	(Combined)		1375.76	6	229.293	312.578	0			Between Groups	(Combined)		1941.93	6	323.656	453.798	0
	Linear Term	Contrast	0.055	1	0.055	0.034	0.855				Linear Term	Contrast	418.329	1	418.329	358.263	0				Linear Term	Contrast	733.233	1	733.233	999.563	0				Linear Term	Contrast	920.75	1	920.75	1290.99	0
		Deviation	15.6	5	3.12	1.91	0.095					Deviation	224.174	5	44.835	38.397	0					Deviation	642.524	5	128.505	175.181	0					Deviation	1021.18	5	204.237	286.361	0
Within Groups			262.99	161	1.633					Within Groups			187.993	161	1.168					Within Groups			118.102	161	0.734					Within Groups			114.828	161	0.713
Total			278.646	167						Total			830.496	167						Total			1493.86	167						Total			2056.76	167
Multiple Comparisons										Multiple Comparisons										Multiple Comparisons										Multiple Comparisons
Dependent Variable: Hypocotyl_length_BRZ0										Dependent Variable: Hypocotyl_length_BRZ100										Dependent Variable: Hypocotyl_length_BRZ250										Dependent Variable: Hypocotyl_length_BRZ500
Tukey HSD										Tukey HSD										Tukey HSD										Tukey HSD
(I) Genotypes	(J) Genotypes	Mean Difference (I-J)	Std. Error	Sig.	95% Confidence Interval					(I) Genotypes	(J) Genotypes	Mean Difference (I-J)	Std. Error	Sig.	95% Confidence Interval					(I) Genotypes	(J) Genotypes	Mean Difference (I-J)	Std. Error	Sig.	95% Confidence Interval					(I) Genotypes	(J) Genotypes	Mean Difference (I-J)	Std. Error	Sig.	95% Confidence Interval
					Lower Bound	Upper Bound									Lower Bound	Upper Bound									Lower Bound	Upper Bound									Lower Bound	Upper Bound
WT	baf1	-0.58654	0.36895	0.689	-1.6882	0.5151				WT	baf1	-0.89367	0.31194	0.069	-1.8251	0.0378				WT	baf1	-.95146*	0.24724	0.003	-1.6897	-0.2132				WT	baf1	-.85588*	0.24379	0.01	-1.5838	-0.1279
	OX14	-0.4725	0.36895	0.86	-1.5742	0.6292					OX14	0.68737	0.31194	0.299	-0.2441	1.6188					OX14	1.06121*	0.24724	0.001	0.3229	1.7995					OX14	0.72521	0.24379	0.052	-0.0028	1.4532
	OX16	-0.01725	0.36895	1	-1.1189	1.0844					OX16	0.27229	0.31194	0.976	-0.6591	1.2037					OX16	0.56104	0.24724	0.266	-0.1772	1.2993					OX16	0.46679	0.24379	0.474	-0.2612	1.1948
	ΔF OX18	-0.59771	0.36895	0.67	-1.6994	0.504					ΔF OX18	-3.10188*	0.31194	0	-4.0333	-2.1704					ΔF OX18	-1.79388*	0.24724	0	-2.5321	-1.0556					ΔF OX18	-1.43375*	0.24379	0	-2.1617	-0.7058
	ΔF OX46	-0.71546	0.36895	0.458	-1.8171	0.3862					ΔF OX46	-2.42842*	0.31194	0	-3.3599	-1.497					ΔF OX46	-1.97954*	0.24724	0	-2.7178	-1.2413					ΔF OX46	-1.37408*	0.24379	0	-2.102	-0.6461
	bes1-D	0.04338	0.36895	1	-1.0583	1.1451					bes1-D	-5.07771*	0.31194	0	-6.0091	-4.1463					bes1-D	-8.11221*	0.24724	0	-8.8505	-7.3739					bes1-D	-9.85992*	0.24379	0	-10.5879	-9.132
baf1	WT	0.58654	0.36895	0.689	-0.5151	1.6882				baf1	WT	0.89367	0.31194	0.069	-0.0378	1.8251				baf1	WT	.95146*	0.24724	0.003	0.2132	1.6897				baf1	WT	.85588*	0.24379	0.01	0.1279	1.5838
	OX14	0.11404	0.36895	1	-0.9876	1.2157					OX14	1.58104*	0.31194	0	0.6496	2.5125					OX14	2.01267*	0.24724	0	1.2744	2.7509					OX14	1.58108*	0.24379	0	0.8531	2.309
	OX16	0.56929	0.36895	0.718	-0.5324	1.671					OX16	1.16596*	0.31194	0.005	0.2345	2.0974					OX16	1.51250*	0.24724	0	0.7742	2.2508					OX16	1.32267*	0.24379	0	0.5947	2.0506
	ΔF OX18	-0.01117	0.36895	1	-1.1128	1.0905					ΔF OX18	-2.20821*	0.31194	0	-3.1396	-1.2768					ΔF OX18	-.84242*	0.24724	0.014	-1.5807	-0.1042					ΔF OX18	-0.57787	0.24379	0.218	-1.3058	0.1501
	ΔF OX46	-0.12892	0.36895	1	-1.2306	0.9728					ΔF OX46	-1.53475*	0.31194	0	-2.4662	-0.6033					ΔF OX46	-1.02808*	0.24724	0.001	-1.7663	-0.2898					ΔF OX46	-0.51821	0.24379	0.343	-1.2462	0.2098
	bes1-D	0.62992	0.36895	0.612	-0.4718	1.7316					bes1-D	-4.18404*	0.31194	0	-5.1155	-3.2526					bes1-D	-7.16075*	0.24724	0	-7.899	-6.4225					bes1-D	-9.00404*	0.24379	0	-9.732	-8.2761
OX14	WT	0.4725	0.36895	0.86	-0.6292	1.5742				OX14	WT	-0.68737	0.31194	0.299	-1.6188	0.2441				OX14	WT	-1.06121*	0.24724	0.001	-1.7995	-0.3229				OX14	WT	-0.72521	0.24379	0.052	-1.4532	0.0028
	baf1	-0.11404	0.36895	1	-1.2157	0.9876					baf1	-1.58104*	0.31194	0	-2.5125	-0.6496					baf1	-2.01267*	0.24724	0	-2.7509	-1.2744					baf1	-1.58108*	0.24379	0	-2.309	-0.8531
	OX16	0.45525	0.36895	0.88	-0.6464	1.5569					OX16	-0.41508	0.31194	0.837	-1.3465	0.5164					OX16	-0.50017	0.24724	0.404	-1.2384	0.2381					OX16	-0.25842	0.24379	0.939	-0.9864	0.4695
	ΔF OX18	-0.12521	0.36895	1	-1.2269	0.9765					ΔF OX18	-3.78925*	0.31194	0	-4.7207	-2.8578					ΔF OX18	-2.85508*	0.24724	0	-3.5933	-2.1168					ΔF OX18	-2.15896*	0.24379	0	-2.8869	-1.431
	ΔF OX46	-0.24296	0.36895	0.995	-1.3446	0.8587					ΔF OX46	-3.11579*	0.31194	0	-4.0472	-2.1844					ΔF OX46	-3.04075*	0.24724	0	-3.779	-2.3025					ΔF OX46	-2.09929*	0.24379	0	-2.8273	-1.3713
	bes1-D	0.51587	0.36895	0.802	-0.5858	1.6176					bes1-D	-5.76508*	0.31194	0	-6.6965	-4.8336					bes1-D	-9.17342*	0.24724	0	-9.9117	-8.4352					bes1-D	-10.58513*	0.24379	0	-11.3131	-9.8572
OX16	WT	0.01725	0.36895	1	-1.0844	1.1189				OX16	WT	-0.27229	0.31194	0.976	-1.2037	0.6591				OX16	WT	-0.56104	0.24724	0.266	-1.2993	0.1772				OX16	WT	-0.46679	0.24379	0.474	-1.1948	0.2612
	baf1	-0.56929	0.36895	0.718	-1.671	0.5324					baf1	-1.16596*	0.31194	0.005	-2.0974	-0.2345					baf1	-1.51250*	0.24724	0	-2.2508	-0.7742					baf1	-1.32267*	0.24379	0	-2.0506	-0.5947
	OX14	-0.45525	0.36895	0.88	-1.5569	0.6464					OX14	0.41508	0.31194	0.837	-0.5164	1.3465					OX14	0.50017	0.24724	0.404	-0.2381	1.2384					OX14	0.25842	0.24379	0.939	-0.4695	0.9864
	ΔF OX18	-0.58046	0.36895	0.7	-1.6821	0.5212					ΔF OX18	-3.37417*	0.31194	0	-4.3056	-2.4427					ΔF OX18	-2.35492*	0.24724	0	-3.0932	-1.6167					ΔF OX18	-1.90054*	0.24379	0	-2.6285	-1.1726
	ΔF OX46	-0.69821	0.36895	0.488	-1.7999	0.4035					ΔF OX46	-2.70071*	0.31194	0	-3.6321	-1.7693					ΔF OX46	-2.54058*	0.24724	0	-3.2788	-1.8023					ΔF OX46	-1.84088*	0.24379	0	-2.5688	-1.1129
	bes1-D	0.06063	0.36895	1	-1.0411	1.1623					bes1-D	-5.35000*	0.31194	0	-6.2814	-4.4186					bes1-D	-8.67325*	0.24724	0	-9.4115	-7.935					bes1-D	-10.32671*	0.24379	0	-11.0547	-9.5987
ΔF OX18	WT	0.59771	0.36895	0.67	-0.504	1.6994				ΔF OX18	WT	3.10188*	0.31194	0	2.1704	4.0333				ΔF OX18	WT	1.79388*	0.24724	0	1.0556	2.5321				ΔF OX18	WT	1.43375*	0.24379	0	0.7058	2.1617
	baf1	0.01117	0.36895	1	-1.0905	1.1128					baf1	2.20821*	0.31194	0	1.2768	3.1396					baf1	.84242*	0.24724	0.014	0.1042	1.5807					baf1	0.57787	0.24379	0.218	-0.1501	1.3058
	OX14	0.12521	0.36895	1	-0.9765	1.2269					OX14	3.78925*	0.31194	0	2.8578	4.7207					OX14	2.85508*	0.24724	0	2.1168	3.5933					OX14	2.15896*	0.24379	0	1.431	2.8869
	OX16	0.58046	0.36895	0.7	-0.5212	1.6821					OX16	3.37417*	0.31194	0	2.4427	4.3056					OX16	2.35492*	0.24724	0	1.6167	3.0932					OX16	1.90054*	0.24379	0	1.1726	2.6285
	ΔF OX46	-0.11775	0.36895	1	-1.2194	0.9839					ΔF OX46	0.67346	0.31194	0.324	-0.258	1.6049					ΔF OX46	-0.18567	0.24724	0.989	-0.9239	0.5526					ΔF OX46	0.05967	0.24379	1	-0.6683	0.7876
	bes1-D	0.64108	0.36895	0.592	-0.4606	1.7428					bes1-D	-1.97583*	0.31194	0	-2.9073	-1.0444					bes1-D	-6.31833*	0.24724	0	-7.0566	-5.5801					bes1-D	-8.42617*	0.24379	0	-9.1541	-7.6982
ΔF OX46	WT	0.71546	0.36895	0.458	-0.3862	1.8171				ΔF OX46	WT	2.42842*	0.31194	0	1.497	3.3599				ΔF OX46	WT	1.97954*	0.24724	0	1.2413	2.7178				ΔF OX46	WT	1.37408*	0.24379	0	0.6461	2.102
	baf1	0.12892	0.36895	1	-0.9728	1.2306					baf1	1.53475*	0.31194	0	0.6033	2.4662					baf1	1.02808*	0.24724	0.001	0.2898	1.7663					baf1	0.51821	0.24379	0.343	-0.2098	1.2462
	OX14	0.24296	0.36895	0.995	-0.8587	1.3446					OX14	3.11579*	0.31194	0	2.1844	4.0472					OX14	3.04075*	0.24724	0	2.3025	3.779					OX14	2.09929*	0.24379	0	1.3713	2.8273
	OX16	0.69821	0.36895	0.488	-0.4035	1.7999					OX16	2.70071*	0.31194	0	1.7693	3.6321					OX16	2.54058*	0.24724	0	1.8023	3.2788					OX16	1.84088*	0.24379	0	1.1129	2.5688
	ΔF OX18	0.11775	0.36895	1	-0.9839	1.2194					ΔF OX18	-0.67346	0.31194	0.324	-1.6049	0.258					ΔF OX18	0.18567	0.24724	0.989	-0.5526	0.9239					ΔF OX18	-0.05967	0.24379	1	-0.7876	0.6683
	bes1-D	0.75883	0.36895	0.384	-0.3428	1.8605					bes1-D	-2.64929*	0.31194	0	-3.5807	-1.7179					bes1-D	-6.13267*	0.24724	0	-6.8709	-5.3944					bes1-D	-8.48583*	0.24379	0	-9.2138	-7.7579
bes1-D	WT	-0.04338	0.36895	1	-1.1451	1.0583				bes1-D	WT	5.07771*	0.31194	0	4.1463	6.0091				bes1-D	WT	8.11221*	0.24724	0	7.3739	8.8505				bes1-D	WT	9.85992*	0.24379	0	9.132	10.5879
	baf1	-0.62992	0.36895	0.612	-1.7316	0.4718					baf1	4.18404*	0.31194	0	3.2526	5.1155					baf1	7.16075*	0.24724	0	6.4225	7.899					baf1	9.00404*	0.24379	0	8.2761	9.732
	OX14	-0.51587	0.36895	0.802	-1.6176	0.5858					OX14	5.76508*	0.31194	0	4.8336	6.6965					OX14	9.17342*	0.24724	0	8.4352	9.9117					OX14	10.58513*	0.24379	0	9.8572	11.3131
	OX16	-0.06063	0.36895	1	-1.1623	1.0411					OX16	5.35000*	0.31194	0	4.4186	6.2814					OX16	8.67325*	0.24724	0	7.935	9.4115					OX16	10.32671*	0.24379	0	9.5987	11.0547
	ΔF OX18	-0.64108	0.36895	0.592	-1.7428	0.4606					ΔF OX18	1.97583*	0.31194	0	1.0444	2.9073					ΔF OX18	6.31833*	0.24724	0	5.5801	7.0566					ΔF OX18	8.42617*	0.24379	0	7.6982	9.1541
	ΔF OX46	-0.75883	0.36895	0.384	-1.8605	0.3428					ΔF OX46	2.64929*	0.31194	0	1.7179	3.5807					ΔF OX46	6.13267*	0.24724	0	5.3944	6.8709					ΔF OX46	8.48583*	0.24379	0	7.7579	9.2138
										* The mean difference is significant at the 0.05 level.										* The mean difference is significant at the 0.05 level.										* The mean difference is significant at the 0.05 level.
Hypocotyl_length_BRZ0
Tukey HSD a										Hypocotyl_length_BRZ100										Hypocotyl_length_BRZ250										Hypocotyl_length_BRZ500
Genotypes	N	Subset for alpha = 0.05								Tukey HSD a										Tukey HSD a										Tukey HSD a
		1								Genotypes	N	Subset for alpha = 0.05								Genotypes	N	Subset for alpha = 0.05								Genotypes	N	Subset for alpha = 0.05
bes1-D	24	19.1836										1	2	3	4							1	2	3	4	5						1	2	3
WT	24	19.227								OX14	24	10.7784								OX14	24	7.3003								OX14	24	6.274
OX16	24	19.2442								OX16	24	11.1935								OX16	24	7.8005	7.8005							OX16	24	6.5325
OX14	24	19.6995								WT	24	11.4658	11.4658							WT	24		8.3615							WT	24	6.9993
baf1	24	19.8135								baf1	24		12.3594							baf1	24			9.313						baf1	24		7.8551
ΔF OX18	24	19.8247								ΔF OX46	24			13.8942						ΔF OX18	24				10.1554					ΔF OX46	24		8.3733
ΔF OX46	24	19.9424								ΔF OX18	24			14.5676						ΔF OX46	24				10.341					ΔF OX18	24		8.433
Sig.		0.384								bes1-D	24				16.5435					bes1-D	24					16.4737				bes1-D	24			16.8592
Means for groups in homogeneous subsets are displayed.										Sig.		0.299	0.069	0.324	1					Sig.		0.404	0.266	1	0.989	1				Sig.		0.052	0.218	1
a Uses Harmonic Mean Sample Size = 24.000.										Means for groups in homogeneous subsets are displayed.										Means for groups in homogeneous subsets are displayed.										Means for groups in homogeneous subsets are displayed.
										a Uses Harmonic Mean Sample Size = 24.000.										a Uses Harmonic Mean Sample Size = 24.000.										a Uses Harmonic Mean Sample Size = 24.000.

## Sheet: Figure 4E
Supplemental Data. Wang et al. (2021). Plant Cell.
Supplemental Data Set S2. ANOVA results in this study.
Figure 4E Petiole length at BRZ0 in light										Figure 4E Petiole length at BRZ100 in light										Figure 4E Petiole length at BRZ250 in light
Descriptives										Descriptives										Descriptives
Petiole_length_BRZ0										Petiole_length_BRZ100										Petiole_length_BRZ250
	N	Mean	Std. Deviation	Std. Error	95% Confidence Interval for Mean		Minimum	Maximum			N	Mean	Std. Deviation	Std. Error	95% Confidence Interval for Mean		Minimum	Maximum			N	Mean	Std. Deviation	Std. Error	95% Confidence Interval for Mean		Minimum	Maximum
					Lower Bound	Upper Bound									Lower Bound	Upper Bound									Lower Bound	Upper Bound
WT	28	3.5679	0.42256	0.07986	3.404	3.7317	3	4.5		WT	28	2.2393	0.31191	0.05895	2.1183	2.3602	1.8	3		WT	28	1.5429	0.35217	0.06655	1.4063	1.6794	1	2
baf1	28	3.5036	0.39859	0.07533	3.349	3.6581	3	4		baf1	28	2.5286	0.30167	0.05701	2.4116	2.6455	2	3		baf1	28	1.9607	0.24697	0.04667	1.865	2.0565	1.5	2.5
OX14	28	3.1429	0.35842	0.06774	3.0039	3.2818	2.5	3.8		OX14	28	1.8143	0.23208	0.04386	1.7243	1.9043	1.5	2.2		OX14	28	1.2464	0.22191	0.04194	1.1604	1.3325	1	1.5
OX16	28	3.1821	0.38302	0.07238	3.0336	3.3307	2.8	4		OX16	28	1.7893	0.30592	0.05781	1.6707	1.9079	1.2	2.5		OX16	28	1.4143	0.32514	0.06145	1.2882	1.5404	1	2
△F OX18	28	3.425	0.3855	0.07285	3.2755	3.5745	3	4		△F OX18	28	2.4643	0.38124	0.07205	2.3165	2.6121	2	3		△F OX18	28	2.0464	0.25016	0.04728	1.9494	2.1434	1.5	2.8
△F OX46	28	3.6036	0.42206	0.07976	3.4399	3.7672	3	4.5		△F OX46	28	2.5286	0.35367	0.06684	2.3914	2.6657	2	3		△F OX46	28	2.1464	0.32487	0.0614	2.0205	2.2724	1.5	3
bes1-D	28	3.75	0.58531	0.11061	3.523	3.977	3	5		bes1-D	28	3.8321	0.57738	0.10912	3.6083	4.056	3	5		bes1-D	28	3.8214	0.5308	0.10031	3.6156	4.0273	3	5
Total	196	3.4536	0.46919	0.03351	3.3875	3.5197	2.5	5		Total	196	2.4566	0.73023	0.05216	2.3538	2.5595	1.2	5		Total	196	2.0255	0.86574	0.06184	1.9036	2.1475	1	5
Tests of Homogeneity of Variances										Tests of Homogeneity of Variances										Tests of Homogeneity of Variances
		Levene Statistic	df1	df2	Sig.							Levene Statistic	df1	df2	Sig.							Levene Statistic	df1	df2	Sig.
Petiole_length_BRZ0	Based on Mean	2.192	6	189	0.046					Petiole_length_BRZ100	Based on Mean	4.618	6	189	0					Petiole_length_BRZ250	Based on Mean	5.521	6	189	0
	Based on Median	1.601	6	189	0.149						Based on Median	4.11	6	189	0.001						Based on Median	3.432	6	189	0.003
	Based on Median and with adjusted df	1.601	6	143.922	0.151						Based on Median and with adjusted df	4.11	6	130.171	0.001						Based on Median and with adjusted df	3.432	6	121.925	0.004
	Based on trimmed mean	2.133	6	189	0.051						Based on trimmed mean	4.604	6	189	0						Based on trimmed mean	5.745	6	189	0
ANOVA										ANOVA										ANOVA
Petiole_length_BRZ0										Petiole_length_BRZ100										Petiole_length_BRZ250
			Sum of Squares	df	Mean Square	F	Sig.						Sum of Squares	df	Mean Square	F	Sig.						Sum of Squares	df	Mean Square	F	Sig.
Between Groups	(Combined)		8.315	6	1.386	7.567	0			Between Groups	(Combined)		78.614	6	13.102	97.618	0			Between Groups	(Combined)		124.827	6	20.804	184.38	0
	Linear Term	Contrast	1.058	1	1.058	5.777	0.017				Linear Term	Contrast	29.469	1	29.469	219.561	0				Linear Term	Contrast	64.114	1	64.114	568.216	0
		Deviation	7.257	5	1.451	7.925	0					Deviation	49.144	5	9.829	73.23	0					Deviation	60.712	5	12.142	107.613	0
Within Groups			34.613	189	0.183					Within Groups			25.368	189	0.134					Within Groups			21.326	189	0.113
Total			42.928	195						Total			103.981	195						Total			146.152	195
Multiple Comparisons										Multiple Comparisons										Multiple Comparisons
Dependent Variable: Petiole_length_BRZ0										Dependent Variable: Petiole_length_BRZ100										Dependent Variable: Petiole_length_BRZ250
Tukey HSD										Tukey HSD										Tukey HSD
(I) Genotypes	(J) Genotypes	Mean Difference (I-J)	Std. Error	Sig.	95% Confidence Interval					(I) Genotypes	(J) Genotypes	Mean Difference (I-J)	Std. Error	Sig.	95% Confidence Interval					(I) Genotypes	(J) Genotypes	Mean Difference (I-J)	Std. Error	Sig.	95% Confidence Interval
					Lower Bound	Upper Bound									Lower Bound	Upper Bound									Lower Bound	Upper Bound
WT	baf1	0.06429	0.11437	0.998	-0.2766	0.4052				WT	baf1	-0.28929	0.09791	0.054	-0.5811	0.0025				WT	baf1	-.41786*	0.08978	0	-0.6854	-0.1503
	OX14	.42500*	0.11437	0.005	0.0841	0.7659					OX14	.42500*	0.09791	0	0.1332	0.7168					OX14	.29643*	0.08978	0.019	0.0289	0.564
	OX16	.38571*	0.11437	0.016	0.0448	0.7266					OX16	.45000*	0.09791	0	0.1582	0.7418					OX16	0.12857	0.08978	0.784	-0.139	0.3961
	△F OX18	0.14286	0.11437	0.874	-0.198	0.4837					△F OX18	-0.225	0.09791	0.25	-0.5168	0.0668					△F OX18	-.50357*	0.08978	0	-0.7711	-0.236
	△F OX46	-0.03571	0.11437	1	-0.3766	0.3052					△F OX46	-0.28929	0.09791	0.054	-0.5811	0.0025					△F OX46	-.60357*	0.08978	0	-0.8711	-0.336
	bes1-D	-0.18214	0.11437	0.687	-0.523	0.1587					bes1-D	-1.59286*	0.09791	0	-1.8847	-1.301					bes1-D	-2.27857*	0.08978	0	-2.5461	-2.011
baf1	WT	-0.06429	0.11437	0.998	-0.4052	0.2766				baf1	WT	0.28929	0.09791	0.054	-0.0025	0.5811				baf1	WT	.41786*	0.08978	0	0.1503	0.6854
	OX14	.36071*	0.11437	0.03	0.0198	0.7016					OX14	.71429*	0.09791	0	0.4225	1.0061					OX14	.71429*	0.08978	0	0.4467	0.9818
	OX16	0.32143	0.11437	0.079	-0.0194	0.6623					OX16	.73929*	0.09791	0	0.4475	1.0311					OX16	.54643*	0.08978	0	0.2789	0.814
	△F OX18	0.07857	0.11437	0.993	-0.2623	0.4194					△F OX18	0.06429	0.09791	0.995	-0.2275	0.3561					△F OX18	-0.08571	0.08978	0.963	-0.3533	0.1818
	△F OX46	-0.1	0.11437	0.976	-0.4409	0.2409					△F OX46	0	0.09791	1	-0.2918	0.2918					△F OX46	-0.18571	0.08978	0.376	-0.4533	0.0818
	bes1-D	-0.24643	0.11437	0.325	-0.5873	0.0944					bes1-D	-1.30357*	0.09791	0	-1.5954	-1.0118					bes1-D	-1.86071*	0.08978	0	-2.1283	-1.5932
OX14	WT	-.42500*	0.11437	0.005	-0.7659	-0.0841				OX14	WT	-.42500*	0.09791	0	-0.7168	-0.1332				OX14	WT	-.29643*	0.08978	0.019	-0.564	-0.0289
	baf1	-.36071*	0.11437	0.03	-0.7016	-0.0198					baf1	-.71429*	0.09791	0	-1.0061	-0.4225					baf1	-.71429*	0.08978	0	-0.9818	-0.4467
	OX16	-0.03929	0.11437	1	-0.3802	0.3016					OX16	0.025	0.09791	1	-0.2668	0.3168					OX16	-0.16786	0.08978	0.503	-0.4354	0.0997
	△F OX18	-0.28214	0.11437	0.178	-0.623	0.0587					△F OX18	-.65000*	0.09791	0	-0.9418	-0.3582					△F OX18	-.80000*	0.08978	0	-1.0676	-0.5324
	△F OX46	-.46071*	0.11437	0.002	-0.8016	-0.1198					△F OX46	-.71429*	0.09791	0	-1.0061	-0.4225					△F OX46	-.90000*	0.08978	0	-1.1676	-0.6324
	bes1-D	-.60714*	0.11437	0	-0.948	-0.2663					bes1-D	-2.01786*	0.09791	0	-2.3097	-1.726					bes1-D	-2.57500*	0.08978	0	-2.8426	-2.3074
OX16	WT	-.38571*	0.11437	0.016	-0.7266	-0.0448				OX16	WT	-.45000*	0.09791	0	-0.7418	-0.1582				OX16	WT	-0.12857	0.08978	0.784	-0.3961	0.139
	baf1	-0.32143	0.11437	0.079	-0.6623	0.0194					baf1	-.73929*	0.09791	0	-1.0311	-0.4475					baf1	-.54643*	0.08978	0	-0.814	-0.2789
	OX14	0.03929	0.11437	1	-0.3016	0.3802					OX14	-0.025	0.09791	1	-0.3168	0.2668					OX14	0.16786	0.08978	0.503	-0.0997	0.4354
	△F OX18	-0.24286	0.11437	0.343	-0.5837	0.098					△F OX18	-.67500*	0.09791	0	-0.9668	-0.3832					△F OX18	-.63214*	0.08978	0	-0.8997	-0.3646
	△F OX46	-.42143*	0.11437	0.005	-0.7623	-0.0806					△F OX46	-.73929*	0.09791	0	-1.0311	-0.4475					△F OX46	-.73214*	0.08978	0	-0.9997	-0.4646
	bes1-D	-.56786*	0.11437	0	-0.9087	-0.227					bes1-D	-2.04286*	0.09791	0	-2.3347	-1.751					bes1-D	-2.40714*	0.08978	0	-2.6747	-2.1396
△F OX18	WT	-0.14286	0.11437	0.874	-0.4837	0.198				△F OX18	WT	0.225	0.09791	0.25	-0.0668	0.5168				△F OX18	WT	.50357*	0.08978	0	0.236	0.7711
	baf1	-0.07857	0.11437	0.993	-0.4194	0.2623					baf1	-0.06429	0.09791	0.995	-0.3561	0.2275					baf1	0.08571	0.08978	0.963	-0.1818	0.3533
	OX14	0.28214	0.11437	0.178	-0.0587	0.623					OX14	.65000*	0.09791	0	0.3582	0.9418					OX14	.80000*	0.08978	0	0.5324	1.0676
	OX16	0.24286	0.11437	0.343	-0.098	0.5837					OX16	.67500*	0.09791	0	0.3832	0.9668					OX16	.63214*	0.08978	0	0.3646	0.8997
	△F OX46	-0.17857	0.11437	0.707	-0.5194	0.1623					△F OX46	-0.06429	0.09791	0.995	-0.3561	0.2275					△F OX46	-0.1	0.08978	0.923	-0.3676	0.1676
	bes1-D	-0.325	0.11437	0.073	-0.6659	0.0159					bes1-D	-1.36786*	0.09791	0	-1.6597	-1.076					bes1-D	-1.77500*	0.08978	0	-2.0426	-1.5074
△F OX46	WT	0.03571	0.11437	1	-0.3052	0.3766				△F OX46	WT	0.28929	0.09791	0.054	-0.0025	0.5811				△F OX46	WT	.60357*	0.08978	0	0.336	0.8711
	baf1	0.1	0.11437	0.976	-0.2409	0.4409					baf1	0	0.09791	1	-0.2918	0.2918					baf1	0.18571	0.08978	0.376	-0.0818	0.4533
	OX14	.46071*	0.11437	0.002	0.1198	0.8016					OX14	.71429*	0.09791	0	0.4225	1.0061					OX14	.90000*	0.08978	0	0.6324	1.1676
	OX16	.42143*	0.11437	0.005	0.0806	0.7623					OX16	.73929*	0.09791	0	0.4475	1.0311					OX16	.73214*	0.08978	0	0.4646	0.9997
	△F OX18	0.17857	0.11437	0.707	-0.1623	0.5194					△F OX18	0.06429	0.09791	0.995	-0.2275	0.3561					△F OX18	0.1	0.08978	0.923	-0.1676	0.3676
	bes1-D	-0.14643	0.11437	0.86	-0.4873	0.1944					bes1-D	-1.30357*	0.09791	0	-1.5954	-1.0118					bes1-D	-1.67500*	0.08978	0	-1.9426	-1.4074
bes1-D	WT	0.18214	0.11437	0.687	-0.1587	0.523				bes1-D	WT	1.59286*	0.09791	0	1.301	1.8847				bes1-D	WT	2.27857*	0.08978	0	2.011	2.5461
	baf1	0.24643	0.11437	0.325	-0.0944	0.5873					baf1	1.30357*	0.09791	0	1.0118	1.5954					baf1	1.86071*	0.08978	0	1.5932	2.1283
	OX14	.60714*	0.11437	0	0.2663	0.948					OX14	2.01786*	0.09791	0	1.726	2.3097					OX14	2.57500*	0.08978	0	2.3074	2.8426
	OX16	.56786*	0.11437	0	0.227	0.9087					OX16	2.04286*	0.09791	0	1.751	2.3347					OX16	2.40714*	0.08978	0	2.1396	2.6747
	△F OX18	0.325	0.11437	0.073	-0.0159	0.6659					△F OX18	1.36786*	0.09791	0	1.076	1.6597					△F OX18	1.77500*	0.08978	0	1.5074	2.0426
	△F OX46	0.14643	0.11437	0.86	-0.1944	0.4873					△F OX46	1.30357*	0.09791	0	1.0118	1.5954					△F OX46	1.67500*	0.08978	0	1.4074	1.9426
* The mean difference is significant at the 0.05 level.										* The mean difference is significant at the 0.05 level.										* The mean difference is significant at the 0.05 level.
Petiole_length_BRZ0										Petiole_length_BRZ100										Petiole_length_BRZ250
Tukey HSD a										Tukey HSD a										Tukey HSD a
Genotypes	N	Subset for alpha = 0.05								Genotypes	N	Subset for alpha = 0.05								Genotypes	N	Subset for alpha = 0.05
		1	2	3								1	2	3								1	2	3	4
OX14	28	3.1429								OX16	28	1.7893								OX14	28	1.2464
OX16	28	3.1821	3.1821							OX14	28	1.8143								OX16	28	1.4143	1.4143
△F OX18	28	3.425	3.425	3.425						WT	28		2.2393							WT	28		1.5429
baf1	28		3.5036	3.5036						△F OX18	28		2.4643							baf1	28			1.9607
WT	28			3.5679						baf1	28		2.5286							△F OX18	28			2.0464
△F OX46	28			3.6036						△F OX46	28		2.5286							△F OX46	28			2.1464
bes1-D	28			3.75						bes1-D	28			3.8321						bes1-D	28				3.8214
Sig.		0.178	0.079	0.073						Sig.		1	0.054	1						Sig.		0.503	0.784	0.376	1
Means for groups in homogeneous subsets are displayed.										Means for groups in homogeneous subsets are displayed.										Means for groups in homogeneous subsets are displayed.
a Uses Harmonic Mean Sample Size = 28.000.										a Uses Harmonic Mean Sample Size = 28.000.										a Uses Harmonic Mean Sample Size = 28.000.

## Sheet: Figure 4H
Supplemental Data. Wang et al. (2021). Plant Cell.
Supplemental Data Set S2. ANOVA results in this study.
Figure 4H Hypocotyl length at BL0 in light										Figure 4H Hypocotyl length at BL5 in light										Figure 4H Hypocotyl length at BL10 in light										Figure 4H Hypocotyl length at BL50 in light										Figure 4H Hypocotyl length at BL100 in light
Descriptives										Descriptives										Descriptives										Descriptives										Descriptives
Hypocotyl_length_BL0										Hypocotyl_length_BL5										Hypocotyl_length_BL10										Hypocotyl_length_BL50										Hypocotyl_length_BL100
	N	Mean	Std. Deviation	Std. Error	95% Confidence Interval for Mean		Minimum	Maximum			N	Mean	Std. Deviation	Std. Error	95% Confidence Interval for Mean		Minimum	Maximum			N	Mean	Std. Deviation	Std. Error	95% Confidence Interval for Mean		Minimum	Maximum			N	Mean	Std. Deviation	Std. Error	95% Confidence Interval for Mean		Minimum	Maximum			N	Mean	Std. Deviation	Std. Error	95% Confidence Interval for Mean		Minimum	Maximum
					Lower Bound	Upper Bound									Lower Bound	Upper Bound									Lower Bound	Upper Bound									Lower Bound	Upper Bound									Lower Bound	Upper Bound
WT	24	1.5662	0.15618	0.03188	1.5003	1.6322	1.21	1.82		WT	24	1.9492	0.17109	0.03492	1.8769	2.0214	1.65	2.29		WT	24	2.1723	0.30327	0.06191	2.0443	2.3004	1.53	2.79		WT	24	3.4683	0.57622	0.11762	3.2249	3.7116	2.61	4.55		WT	24	4.6567	0.46656	0.09524	4.4597	4.8537	3.86	5.42
baf1	24	1.6116	0.09911	0.02023	1.5697	1.6534	1.48	1.85		baf1	24	2.3229	0.30948	0.06317	2.1922	2.4536	1.7	2.91		baf1	24	2.7051	0.45278	0.09242	2.5139	2.8963	1.89	3.58		baf1	24	4.0346	0.55513	0.11332	3.8002	4.269	3.13	5.54		baf1	24	5.1827	0.33616	0.06862	5.0408	5.3247	4.65	5.92
OX14	24	1.5579	0.11438	0.02335	1.5096	1.6062	1.35	1.82		OX14	24	1.7387	0.19044	0.03887	1.6583	1.8191	1.37	2.05		OX14	24	1.9517	0.26754	0.05461	1.8387	2.0646	1.42	2.77		OX14	24	3.187	0.55352	0.11299	2.9533	3.4208	2.29	4.33		OX14	24	4.4821	0.41007	0.0837	4.309	4.6553	3.65	4.95
OX16	24	1.5331	0.18819	0.03841	1.4536	1.6126	1.27	2.07		OX16	24	1.7984	0.23649	0.04827	1.6986	1.8983	1.3	2.16		OX16	24	1.881	0.1738	0.03548	1.8076	1.9543	1.57	2.25		OX16	24	3.1853	0.46102	0.09411	2.9907	3.38	2.03	3.93		OX16	24	4.3541	0.4988	0.10182	4.1435	4.5647	3.47	5.23
△F OX18	24	1.6026	0.1822	0.03719	1.5256	1.6795	1.2	1.89		△F OX18	24	2.3561	0.1994	0.0407	2.2719	2.4403	1.94	2.88		△F OX18	24	2.5906	0.42891	0.08755	2.4095	2.7717	2.05	3.71		△F OX18	24	4.3392	0.27251	0.05563	4.2242	4.4543	3.97	4.96		△F OX18	24	5.5354	0.49181	0.10039	5.3277	5.7431	4.7	6.59
△F OX46	24	1.6852	0.15352	0.03134	1.6204	1.75	1.37	2.02		△F OX46	24	2.3526	0.21805	0.04451	2.2606	2.4447	2.03	2.81		△F OX46	24	2.6997	0.37377	0.0763	2.5419	2.8576	2.05	3.33		△F OX46	24	4.6085	0.36582	0.07467	4.454	4.7629	3.69	5.37		△F OX46	24	5.7312	0.50605	0.1033	5.5175	5.9449	5.03	6.88
bes1-D	24	1.7477	0.15108	0.03084	1.6839	1.8115	1.49	2.04		bes1-D	24	3.5903	0.48914	0.09984	3.3838	3.7969	2.59	4.65		bes1-D	24	4.5244	0.35304	0.07206	4.3753	4.6735	3.62	5.17		bes1-D	24	6.2558	0.48141	0.09827	6.0525	6.4591	5.62	7.77		bes1-D	24	6.6479	0.56263	0.11485	6.4103	6.8855	5.62	7.95
Total	168	1.6149	0.1655	0.01277	1.5897	1.6401	1.2	2.07		Total	168	2.3012	0.6436	0.04966	2.2031	2.3992	1.3	4.65		Total	168	2.6464	0.9004	0.06947	2.5093	2.7835	1.42	5.17		Total	168	4.1541	1.10839	0.08551	3.9853	4.3229	2.03	7.77		Total	168	5.2272	0.88981	0.06865	5.0916	5.3627	3.47	7.95
Tests of Homogeneity of Variances										Tests of Homogeneity of Variances										Tests of Homogeneity of Variances										Tests of Homogeneity of Variances										Tests of Homogeneity of Variances
		Levene Statistic	df1	df2	Sig.							Levene Statistic	df1	df2	Sig.							Levene Statistic	df1	df2	Sig.							Levene Statistic	df1	df2	Sig.							Levene Statistic	df1	df2	Sig.
Hypocotyl_length_BL0	Based on Mean	2.459	6	161	0.027					Hypocotyl_length_BL5	Based on Mean	6.547	6	161	0					Hypocotyl_length_BL10	Based on Mean	3.932	6	161	0.001					Hypocotyl_length_BL50	Based on Mean	2.14	6	161	0.052					Hypocotyl_length_BL100	Based on Mean	0.802	6	161	0.569
	Based on Median	1.782	6	161	0.106						Based on Median	5.897	6	161	0						Based on Median	3.233	6	161	0.005						Based on Median	1.897	6	161	0.084						Based on Median	0.491	6	161	0.814
	Based on Median and with adjusted df	1.782	6	125.287	0.108						Based on Median and with adjusted df	5.897	6	92.969	0						Based on Median and with adjusted df	3.233	6	130.202	0.005						Based on Median and with adjusted df	1.897	6	136.302	0.086						Based on Median and with adjusted df	0.491	6	129.442	0.814
	Based on trimmed mean	2.367	6	161	0.032						Based on trimmed mean	6.52	6	161	0						Based on trimmed mean	3.852	6	161	0.001						Based on trimmed mean	2.069	6	161	0.06						Based on trimmed mean	0.772	6	161	0.593
ANOVA										ANOVA										ANOVA										ANOVA										ANOVA
Hypocotyl_length_BL0										Hypocotyl_length_BL5										Hypocotyl_length_BL10										Hypocotyl_length_BL50										Hypocotyl_length_BL100
			Sum of Squares	df	Mean Square	F	Sig.						Sum of Squares	df	Mean Square	F	Sig.						Sum of Squares	df	Mean Square	F	Sig.						Sum of Squares	df	Mean Square	F	Sig.						Sum of Squares	df	Mean Square	F	Sig.
Between Groups	(Combined)		0.841	6	0.14	6.046	0			Between Groups	(Combined)		56.668	6	9.445	121.573	0			Between Groups	(Combined)		115.908	6	19.318	159.639	0			Between Groups	(Combined)		168.389	6	28.065	122.863	0			Between Groups	(Combined)		96.296	6	16.049	71.917	0
	Linear Term	Contrast	0.465	1	0.465	20.041	0				Linear Term	Contrast	26.884	1	26.884	346.05	0				Linear Term	Contrast	50.615	1	50.615	418.267	0				Linear Term	Contrast	97.448	1	97.448	426.608	0				Linear Term	Contrast	56.569	1	56.569	253.483	0
		Deviation	0.376	5	0.075	3.247	0.008					Deviation	29.784	5	5.957	76.678	0					Deviation	65.293	5	13.059	107.914	0					Deviation	70.941	5	14.188	62.114	0					Deviation	39.727	5	7.945	35.603	0
Within Groups			3.733	161	0.023					Within Groups			12.508	161	0.078					Within Groups			19.483	161	0.121					Within Groups			36.776	161	0.228					Within Groups			35.93	161	0.223
Total			4.574	167						Total			69.175	167						Total			135.39	167						Total			205.165	167						Total			132.225	167
Multiple Comparisons										Multiple Comparisons										Multiple Comparisons										Multiple Comparisons										Multiple Comparisons
Dependent Variable: Hypocotyl_length_BL0										Dependent Variable: Hypocotyl_length_BL5										Dependent Variable: Hypocotyl_length_BL10										Dependent Variable: Hypocotyl_length_BL50										Dependent Variable: Hypocotyl_length_BL100
Tukey HSD										Tukey HSD										Tukey HSD										Tukey HSD										Tukey HSD
(I) Genotypes	(J) Genotypes	Mean Difference (I-J)	Std. Error	Sig.	95% Confidence Interval					(I) Genotypes	(J) Genotypes	Mean Difference (I-J)	Std. Error	Sig.	95% Confidence Interval					(I) Genotypes	(J) Genotypes	Mean Difference (I-J)	Std. Error	Sig.	95% Confidence Interval					(I) Genotypes	(J) Genotypes	Mean Difference (I-J)	Std. Error	Sig.	95% Confidence Interval					(I) Genotypes	(J) Genotypes	Mean Difference (I-J)	Std. Error	Sig.	95% Confidence Interval
					Lower Bound	Upper Bound									Lower Bound	Upper Bound									Lower Bound	Upper Bound									Lower Bound	Upper Bound									Lower Bound	Upper Bound
WT	baf1	-0.04538	0.04396	0.946	-0.1766	0.0859				WT	baf1	-.37375*	0.08046	0	-0.614	-0.1335				WT	baf1	-.53275*	0.10042	0	-0.8326	-0.2329				WT	baf1	-.56637*	0.13797	0.001	-0.9783	-0.1544				WT	baf1	-.52600*	0.13637	0.003	-0.9332	-0.1188
	OX14	0.00829	0.04396	1	-0.123	0.1395					OX14	0.2105	0.08046	0.128	-0.0298	0.4508					OX14	0.22067	0.10042	0.303	-0.0792	0.5205					OX14	0.28121	0.13797	0.395	-0.1308	0.6932					OX14	0.17458	0.13637	0.86	-0.2326	0.5818
	OX16	0.03312	0.04396	0.989	-0.0981	0.1644					OX16	0.15075	0.08046	0.501	-0.0895	0.391					OX16	0.29137	0.10042	0.063	-0.0085	0.5912					OX16	0.28292	0.13797	0.387	-0.1291	0.6949					OX16	0.30263	0.13637	0.291	-0.1046	0.7098
	△F OX18	-0.03638	0.04396	0.982	-0.1676	0.0949					△F OX18	-.40696*	0.08046	0	-0.6472	-0.1667					△F OX18	-.41829*	0.10042	0.001	-0.7181	-0.1184					△F OX18	-.87100*	0.13797	0	-1.283	-0.459					△F OX18	-.87871*	0.13637	0	-1.2859	-0.4715
	△F OX46	-0.119	0.04396	0.103	-0.2503	0.0123					△F OX46	-.40346*	0.08046	0	-0.6437	-0.1632					△F OX46	-.52742*	0.10042	0	-0.8273	-0.2276					△F OX46	-1.14021*	0.13797	0	-1.5522	-0.7282					△F OX46	-1.07446*	0.13637	0	-1.4817	-0.6673
	bes1-D	-.18146*	0.04396	0.001	-0.3127	-0.0502					bes1-D	-1.64117*	0.08046	0	-1.8814	-1.4009					bes1-D	-2.35204*	0.10042	0	-2.6519	-2.0522					bes1-D	-2.78754*	0.13797	0	-3.1995	-2.3756					bes1-D	-1.99121*	0.13637	0	-2.3984	-1.584
baf1	WT	0.04538	0.04396	0.946	-0.0859	0.1766				baf1	WT	.37375*	0.08046	0	0.1335	0.614				baf1	WT	.53275*	0.10042	0	0.2329	0.8326				baf1	WT	.56637*	0.13797	0.001	0.1544	0.9783				baf1	WT	.52600*	0.13637	0.003	0.1188	0.9332
	OX14	0.05367	0.04396	0.885	-0.0776	0.1849					OX14	.58425*	0.08046	0	0.344	0.8245					OX14	.75342*	0.10042	0	0.4536	1.0533					OX14	.84758*	0.13797	0	0.4356	1.2596					OX14	.70058*	0.13637	0	0.2934	1.1078
	OX16	0.0785	0.04396	0.56	-0.0528	0.2098					OX16	.52450*	0.08046	0	0.2842	0.7648					OX16	.82412*	0.10042	0	0.5243	1.124					OX16	.84929*	0.13797	0	0.4373	1.2613					OX16	.82863*	0.13637	0	0.4214	1.2358
	△F OX18	0.009	0.04396	1	-0.1223	0.1403					△F OX18	-0.03321	0.08046	1	-0.2735	0.207					△F OX18	0.11446	0.10042	0.915	-0.1854	0.4143					△F OX18	-0.30462	0.13797	0.297	-0.7166	0.1073					△F OX18	-0.35271	0.13637	0.137	-0.7599	0.0545
	△F OX46	-0.07362	0.04396	0.634	-0.2049	0.0576					△F OX46	-0.02971	0.08046	1	-0.27	0.2105					△F OX46	0.00533	0.10042	1	-0.2945	0.3052					△F OX46	-.57383*	0.13797	0.001	-0.9858	-0.1619					△F OX46	-.54846*	0.13637	0.002	-0.9557	-0.1413
	bes1-D	-.13608*	0.04396	0.037	-0.2673	-0.0048					bes1-D	-1.26742*	0.08046	0	-1.5077	-1.0272					bes1-D	-1.81929*	0.10042	0	-2.1191	-1.5194					bes1-D	-2.22117*	0.13797	0	-2.6331	-1.8092					bes1-D	-1.46521*	0.13637	0	-1.8724	-1.058
OX14	WT	-0.00829	0.04396	1	-0.1395	0.123				OX14	WT	-0.2105	0.08046	0.128	-0.4508	0.0298				OX14	WT	-0.22067	0.10042	0.303	-0.5205	0.0792				OX14	WT	-0.28121	0.13797	0.395	-0.6932	0.1308				OX14	WT	-0.17458	0.13637	0.86	-0.5818	0.2326
	baf1	-0.05367	0.04396	0.885	-0.1849	0.0776					baf1	-.58425*	0.08046	0	-0.8245	-0.344					baf1	-.75342*	0.10042	0	-1.0533	-0.4536					baf1	-.84758*	0.13797	0	-1.2596	-0.4356					baf1	-.70058*	0.13637	0	-1.1078	-0.2934
	OX16	0.02483	0.04396	0.998	-0.1064	0.1561					OX16	-0.05975	0.08046	0.99	-0.3	0.1805					OX16	0.07071	0.10042	0.992	-0.2291	0.3706					OX16	0.00171	0.13797	1	-0.4103	0.4137					OX16	0.12804	0.13637	0.966	-0.2792	0.5352
	△F OX18	-0.04467	0.04396	0.95	-0.1759	0.0866					△F OX18	-.61746*	0.08046	0	-0.8577	-0.3772					△F OX18	-.63896*	0.10042	0	-0.9388	-0.3391					△F OX18	-1.15221*	0.13797	0	-1.5642	-0.7402					△F OX18	-1.05329*	0.13637	0	-1.4605	-0.6461
	△F OX46	-0.12729	0.04396	0.064	-0.2585	0.004					△F OX46	-.61396*	0.08046	0	-0.8542	-0.3737					△F OX46	-.74808*	0.10042	0	-1.0479	-0.4482					△F OX46	-1.42142*	0.13797	0	-1.8334	-1.0094					△F OX46	-1.24904*	0.13637	0	-1.6562	-0.8418
	bes1-D	-.18975*	0.04396	0.001	-0.321	-0.0585					bes1-D	-1.85167*	0.08046	0	-2.0919	-1.6114					bes1-D	-2.57271*	0.10042	0	-2.8726	-2.2729					bes1-D	-3.06875*	0.13797	0	-3.4807	-2.6568					bes1-D	-2.16579*	0.13637	0	-2.573	-1.7586
OX16	WT	-0.03312	0.04396	0.989	-0.1644	0.0981				OX16	WT	-0.15075	0.08046	0.501	-0.391	0.0895				OX16	WT	-0.29137	0.10042	0.063	-0.5912	0.0085				OX16	WT	-0.28292	0.13797	0.387	-0.6949	0.1291				OX16	WT	-0.30263	0.13637	0.291	-0.7098	0.1046
	baf1	-0.0785	0.04396	0.56	-0.2098	0.0528					baf1	-.52450*	0.08046	0	-0.7648	-0.2842					baf1	-.82412*	0.10042	0	-1.124	-0.5243					baf1	-.84929*	0.13797	0	-1.2613	-0.4373					baf1	-.82863*	0.13637	0	-1.2358	-0.4214
	OX14	-0.02483	0.04396	0.998	-0.1561	0.1064					OX14	0.05975	0.08046	0.99	-0.1805	0.3					OX14	-0.07071	0.10042	0.992	-0.3706	0.2291					OX14	-0.00171	0.13797	1	-0.4137	0.4103					OX14	-0.12804	0.13637	0.966	-0.5352	0.2792
	△F OX18	-0.0695	0.04396	0.695	-0.2008	0.0618					△F OX18	-.55771*	0.08046	0	-0.798	-0.3175					△F OX18	-.70967*	0.10042	0	-1.0095	-0.4098					△F OX18	-1.15392*	0.13797	0	-1.5659	-0.7419					△F OX18	-1.18133*	0.13637	0	-1.5885	-0.7741
	△F OX46	-.15212*	0.04396	0.012	-0.2834	-0.0209					△F OX46	-.55421*	0.08046	0	-0.7945	-0.314					△F OX46	-.81879*	0.10042	0	-1.1186	-0.5189					△F OX46	-1.42313*	0.13797	0	-1.8351	-1.0112					△F OX46	-1.37708*	0.13637	0	-1.7843	-0.9699
	bes1-D	-.21458*	0.04396	0	-0.3458	-0.0833					bes1-D	-1.79192*	0.08046	0	-2.0322	-1.5517					bes1-D	-2.64342*	0.10042	0	-2.9433	-2.3436					bes1-D	-3.07046*	0.13797	0	-3.4824	-2.6585					bes1-D	-2.29383*	0.13637	0	-2.701	-1.8866
△F OX18	WT	0.03638	0.04396	0.982	-0.0949	0.1676				△F OX18	WT	.40696*	0.08046	0	0.1667	0.6472				△F OX18	WT	.41829*	0.10042	0.001	0.1184	0.7181				△F OX18	WT	.87100*	0.13797	0	0.459	1.283				△F OX18	WT	.87871*	0.13637	0	0.4715	1.2859
	baf1	-0.009	0.04396	1	-0.1403	0.1223					baf1	0.03321	0.08046	1	-0.207	0.2735					baf1	-0.11446	0.10042	0.915	-0.4143	0.1854					baf1	0.30462	0.13797	0.297	-0.1073	0.7166					baf1	0.35271	0.13637	0.137	-0.0545	0.7599
	OX14	0.04467	0.04396	0.95	-0.0866	0.1759					OX14	.61746*	0.08046	0	0.3772	0.8577					OX14	.63896*	0.10042	0	0.3391	0.9388					OX14	1.15221*	0.13797	0	0.7402	1.5642					OX14	1.05329*	0.13637	0	0.6461	1.4605
	OX16	0.0695	0.04396	0.695	-0.0618	0.2008					OX16	.55771*	0.08046	0	0.3175	0.798					OX16	.70967*	0.10042	0	0.4098	1.0095					OX16	1.15392*	0.13797	0	0.7419	1.5659					OX16	1.18133*	0.13637	0	0.7741	1.5885
	△F OX46	-0.08262	0.04396	0.497	-0.2139	0.0486					△F OX46	0.0035	0.08046	1	-0.2368	0.2438					△F OX46	-0.10912	0.10042	0.931	-0.409	0.1907					△F OX46	-0.26921	0.13797	0.45	-0.6812	0.1428					△F OX46	-0.19575	0.13637	0.782	-0.603	0.2115
	bes1-D	-.14508*	0.04396	0.02	-0.2763	-0.0138					bes1-D	-1.23421*	0.08046	0	-1.4745	-0.994					bes1-D	-1.93375*	0.10042	0	-2.2336	-1.6339					bes1-D	-1.91654*	0.13797	0	-2.3285	-1.5046					bes1-D	-1.11250*	0.13637	0	-1.5197	-0.7053
△F OX46	WT	0.119	0.04396	0.103	-0.0123	0.2503				△F OX46	WT	.40346*	0.08046	0	0.1632	0.6437				△F OX46	WT	.52742*	0.10042	0	0.2276	0.8273				△F OX46	WT	1.14021*	0.13797	0	0.7282	1.5522				△F OX46	WT	1.07446*	0.13637	0	0.6673	1.4817
	baf1	0.07362	0.04396	0.634	-0.0576	0.2049					baf1	0.02971	0.08046	1	-0.2105	0.27					baf1	-0.00533	0.10042	1	-0.3052	0.2945					baf1	.57383*	0.13797	0.001	0.1619	0.9858					baf1	.54846*	0.13637	0.002	0.1413	0.9557
	OX14	0.12729	0.04396	0.064	-0.004	0.2585					OX14	.61396*	0.08046	0	0.3737	0.8542					OX14	.74808*	0.10042	0	0.4482	1.0479					OX14	1.42142*	0.13797	0	1.0094	1.8334					OX14	1.24904*	0.13637	0	0.8418	1.6562
	OX16	.15212*	0.04396	0.012	0.0209	0.2834					OX16	.55421*	0.08046	0	0.314	0.7945					OX16	.81879*	0.10042	0	0.5189	1.1186					OX16	1.42313*	0.13797	0	1.0112	1.8351					OX16	1.37708*	0.13637	0	0.9699	1.7843
	△F OX18	0.08262	0.04396	0.497	-0.0486	0.2139					△F OX18	-0.0035	0.08046	1	-0.2438	0.2368					△F OX18	0.10912	0.10042	0.931	-0.1907	0.409					△F OX18	0.26921	0.13797	0.45	-0.1428	0.6812					△F OX18	0.19575	0.13637	0.782	-0.2115	0.603
	bes1-D	-0.06246	0.04396	0.79	-0.1937	0.0688					bes1-D	-1.23771*	0.08046	0	-1.478	-0.9975					bes1-D	-1.82463*	0.10042	0	-2.1245	-1.5248					bes1-D	-1.64733*	0.13797	0	-2.0593	-1.2354					bes1-D	-.91675*	0.13637	0	-1.324	-0.5095
bes1-D	WT	.18146*	0.04396	0.001	0.0502	0.3127				bes1-D	WT	1.64117*	0.08046	0	1.4009	1.8814				bes1-D	WT	2.35204*	0.10042	0	2.0522	2.6519				bes1-D	WT	2.78754*	0.13797	0	2.3756	3.1995				bes1-D	WT	1.99121*	0.13637	0	1.584	2.3984
	baf1	.13608*	0.04396	0.037	0.0048	0.2673					baf1	1.26742*	0.08046	0	1.0272	1.5077					baf1	1.81929*	0.10042	0	1.5194	2.1191					baf1	2.22117*	0.13797	0	1.8092	2.6331					baf1	1.46521*	0.13637	0	1.058	1.8724
	OX14	.18975*	0.04396	0.001	0.0585	0.321					OX14	1.85167*	0.08046	0	1.6114	2.0919					OX14	2.57271*	0.10042	0	2.2729	2.8726					OX14	3.06875*	0.13797	0	2.6568	3.4807					OX14	2.16579*	0.13637	0	1.7586	2.573
	OX16	.21458*	0.04396	0	0.0833	0.3458					OX16	1.79192*	0.08046	0	1.5517	2.0322					OX16	2.64342*	0.10042	0	2.3436	2.9433					OX16	3.07046*	0.13797	0	2.6585	3.4824					OX16	2.29383*	0.13637	0	1.8866	2.701
	△F OX18	.14508*	0.04396	0.02	0.0138	0.2763					△F OX18	1.23421*	0.08046	0	0.994	1.4745					△F OX18	1.93375*	0.10042	0	1.6339	2.2336					△F OX18	1.91654*	0.13797	0	1.5046	2.3285					△F OX18	1.11250*	0.13637	0	0.7053	1.5197
	△F OX46	0.06246	0.04396	0.79	-0.0688	0.1937					△F OX46	1.23771*	0.08046	0	0.9975	1.478					△F OX46	1.82463*	0.10042	0	1.5248	2.1245					△F OX46	1.64733*	0.13797	0	1.2354	2.0593					△F OX46	.91675*	0.13637	0	0.5095	1.324
* The mean difference is significant at the 0.05 level.										* The mean difference is significant at the 0.05 level.										* The mean difference is significant at the 0.05 level.										* The mean difference is significant at the 0.05 level.										* The mean difference is significant at the 0.05 level.
Hypocotyl_length_BL0										Hypocotyl_length_BL5										Hypocotyl_length_BL10										Hypocotyl_length_BL50										Hypocotyl_length_BL100
Tukey HSD a										Tukey HSD a										Tukey HSD a										Tukey HSD a										Tukey HSD a
Genotypes	N	Subset for alpha = 0.05								Genotypes	N	Subset for alpha = 0.05								Genotypes	N	Subset for alpha = 0.05								Genotypes	N	Subset for alpha = 0.05								Genotypes	N	Subset for alpha = 0.05
		1	2	3								1	2	3								1	2	3								1	2	3	4							1	2	3	4
OX16	24	1.5331								OX14	24	1.7387								OX16	24	1.881								OX16	24	3.1853								OX16	24	4.3541
OX14	24	1.5579	1.5579							OX16	24	1.7984								OX14	24	1.9517								OX14	24	3.187								OX14	24	4.4821
WT	24	1.5662	1.5662							WT	24	1.9492								WT	24	2.1723								WT	24	3.4683								WT	24	4.6567
△F OX18	24	1.6026	1.6026							baf1	24		2.3229							△F OX18	24		2.5906							baf1	24		4.0346							baf1	24		5.1827
baf1	24	1.6116	1.6116							△F OX46	24		2.3526							△F OX46	24		2.6997							△F OX18	24		4.3392	4.3392						△F OX18	24		5.5354	5.5354
△F OX46	24		1.6852	1.6852						△F OX18	24		2.3561							baf1	24		2.7051							△F OX46	24			4.6085						△F OX46	24			5.7312
bes1-D	24			1.7477						bes1-D	24			3.5903						bes1-D	24			4.5244						bes1-D	24				6.2558					bes1-D	24				6.6479
Sig.		0.56	0.064	0.79						Sig.		0.128	1	1						Sig.		0.063	0.915	1						Sig.		0.387	0.297	0.45	1					Sig.		0.291	0.137	0.782	1
Means for groups in homogeneous subsets are displayed.										Means for groups in homogeneous subsets are displayed.										Means for groups in homogeneous subsets are displayed.										Means for groups in homogeneous subsets are displayed.										Means for groups in homogeneous subsets are displayed.
a Uses Harmonic Mean Sample Size = 24.000.										a Uses Harmonic Mean Sample Size = 24.000.										a Uses Harmonic Mean Sample Size = 24.000.										a Uses Harmonic Mean Sample Size = 24.000.										a Uses Harmonic Mean Sample Size = 24.000.

## Sheet: Figure 5C
Supplemental Data. Wang et al. (2021). Plant Cell.
Supplemental Data Set S2. ANOVA results in this study.
Figure 5C Hypocotyl length at BRZ0 in the dark											Figure 5C Hypocotyl length at BRZ250 in the dark											Figure 5C Hypocotyl length at BRZ500 in the dark
Descriptives											Descriptives											Descriptives
Hypocotyl_length_BRZ0											Hypocotyl_length_BRZ250											Hypocotyl_length_BRZ500
	N	Mean	Std. Deviation	Std. Error	95% Confidence Interval for Mean		Minimum	Maximum				N	Mean	Std. Deviation	Std. Error	95% Confidence Interval for Mean		Minimum	Maximum				N	Mean	Std. Deviation	Std. Error	95% Confidence Interval for Mean		Minimum	Maximum
					Lower Bound	Upper Bound										Lower Bound	Upper Bound										Lower Bound	Upper Bound
WT	24	20.285	0.81376	0.16611	19.9414	20.6286	18.8	21.45			WT	24	9.2589	0.89456	0.1826	8.8811	9.6366	6.81	10.31			WT	24	7.6618	0.49926	0.10191	7.4509	7.8726	6.37	8.68
bes1-D	24	20.6331	0.93376	0.1906	20.2388	21.0274	19.1	22.76			bes1-D	24	20.7822	1.4897	0.30408	20.1532	21.4113	18.74	25.66			bes1-D	24	20.041	1.32917	0.27132	19.4797	20.6023	18.16	22.89
BAF1-MYC OX2/bes1-D	24	16.5088	1.09125	0.22275	16.048	16.9696	14.78	18.56			BAF1-MYC OX2/bes1-D	24	13.6	1.23035	0.25115	13.0805	14.1196	11.08	16.12			BAF1-MYC OX2/bes1-D	24	13.0105	1.30813	0.26702	12.4581	13.5628	10.94	15.58
BAF1-MYC OX4/bes1-D	24	18.7006	1.37041	0.27973	18.122	19.2793	15.23	20.93			BAF1-MYC OX4/bes1-D	24	16.5913	2.1	0.42866	15.7045	17.478	11.77	19.76			BAF1-MYC OX4/bes1-D	24	14.2765	2.34339	0.47834	13.287	15.266	9.32	17.79
BAF1-MYC OX5/bes1-D	24	18.0647	1.20095	0.24514	17.5575	18.5718	15.87	20.35			BAF1-MYC OX5/bes1-D	24	16.1138	1.38201	0.2821	15.5302	16.6974	13.89	18.34			BAF1-MYC OX5/bes1-D	24	16.4182	1.4781	0.30172	15.794	17.0423	11.64	18.11
Total	120	18.8384	1.85987	0.16978	18.5023	19.1746	14.78	22.76			Total	120	15.2693	4.07079	0.37161	14.5334	16.0051	6.81	25.66			Total	120	14.2816	4.35644	0.39769	13.4941	15.069	6.37	22.89
Tests of Homogeneity of Variances											Tests of Homogeneity of Variances											Tests of Homogeneity of Variances
		Levene Statistic	df1	df2	Sig.								Levene Statistic	df1	df2	Sig.								Levene Statistic	df1	df2	Sig.
Hypocotyl_length_BRZ0	Based on Mean	1.522	4	115	0.2						Hypocotyl_length_BRZ250	Based on Mean	3.705	4	115	0.007						Hypocotyl_length_BRZ500	Based on Mean	11.054	4	115	0
	Based on Median	1.425	4	115	0.23							Based on Median	2.944	4	115	0.023							Based on Median	7.492	4	115	0
	Based on Median and with adjusted df	1.425	4	97.35	0.231							Based on Median and with adjusted df	2.944	4	83.596	0.025							Based on Median and with adjusted df	7.492	4	68.53	0
	Based on trimmed mean	1.494	4	115	0.209							Based on trimmed mean	3.51	4	115	0.01							Based on trimmed mean	10.63	4	115	0
ANOVA											ANOVA											ANOVA
Hypocotyl_length_BRZ0											Hypocotyl_length_BRZ250											Hypocotyl_length_BRZ500
			Sum of Squares	df	Mean Square	F	Sig.							Sum of Squares	df	Mean Square	F	Sig.							Sum of Squares	df	Mean Square	F	Sig.
Between Groups	(Combined)		272.594	4	68.148	56.365	0				Between Groups	(Combined)		1722.36	4	430.59	198.371	0				Between Groups	(Combined)		1996.17	4	499.043	218.813	0
	Linear Term	Contrast	97.48	1	97.48	80.626	0					Linear Term	Contrast	217.462	1	217.462	100.184	0					Linear Term	Contrast	331.256	1	331.256	145.244	0
		Deviation	175.113	3	58.371	48.279	0						Deviation	1504.9	3	501.633	231.1	0						Deviation	1664.92	3	554.972	243.336	0
Within Groups			139.04	115	1.209						Within Groups			249.623	115	2.171						Within Groups			262.279	115	2.281
Total			411.634	119							Total			1971.98	119							Total			2258.45	119
Multiple Comparisons											Multiple Comparisons											Multiple Comparisons
Dependent Variable: Hypocotyl_length_BRZ0											Dependent Variable: Hypocotyl_length_BRZ250											Dependent Variable: Hypocotyl_length_BRZ500
Tukey HSD											Tukey HSD											Tukey HSD
(I) Genotypes	(J) Genotypes	Mean Difference (I-J)	Std. Error	Sig.	95% Confidence Interval						(I) Genotypes	(J) Genotypes	Mean Difference (I-J)	Std. Error	Sig.	95% Confidence Interval						(I) Genotypes	(J) Genotypes	Mean Difference (I-J)	Std. Error	Sig.	95% Confidence Interval
					Lower Bound	Upper Bound										Lower Bound	Upper Bound										Lower Bound	Upper Bound
WT	bes1-D	-0.34808	0.31742	0.808	-1.2278	0.5317					WT	bes1-D	-11.52337*	0.42531	0	-12.7021	-10.3446					WT	bes1-D	-12.37925*	0.43596	0	-13.5875	-11.171
	BAF1-MYC OX2/bes1-D	3.77617*	0.31742	0	2.8964	4.6559						BAF1-MYC OX2/bes1-D	-4.34117*	0.42531	0	-5.5199	-3.1624						BAF1-MYC OX2/bes1-D	-5.34871*	0.43596	0	-6.557	-4.1404
	BAF1-MYC OX4/bes1-D	1.58438*	0.31742	0	0.7046	2.4641						BAF1-MYC OX4/bes1-D	-7.33242*	0.42531	0	-8.5112	-6.1537						BAF1-MYC OX4/bes1-D	-6.61475*	0.43596	0	-7.823	-5.4065
	BAF1-MYC OX5/bes1-D	2.22033*	0.31742	0	1.3406	3.1001						BAF1-MYC OX5/bes1-D	-6.85492*	0.42531	0	-8.0337	-5.6762						BAF1-MYC OX5/bes1-D	-8.75642*	0.43596	0	-9.9647	-7.5482
bes1-D	WT	0.34808	0.31742	0.808	-0.5317	1.2278					bes1-D	WT	11.52338*	0.42531	0	10.3446	12.7021					bes1-D	WT	12.37925*	0.43596	0	11.171	13.5875
	BAF1-MYC OX2/bes1-D	4.12425*	0.31742	0	3.2445	5.004						BAF1-MYC OX2/bes1-D	7.18221*	0.42531	0	6.0035	8.361						BAF1-MYC OX2/bes1-D	7.03054*	0.43596	0	5.8223	8.2388
	BAF1-MYC OX4/bes1-D	1.93246*	0.31742	0	1.0527	2.8122						BAF1-MYC OX4/bes1-D	4.19096*	0.42531	0	3.0122	5.3697						BAF1-MYC OX4/bes1-D	5.76450*	0.43596	0	4.5562	6.9728
	BAF1-MYC OX5/bes1-D	2.56842*	0.31742	0	1.6887	3.4482						BAF1-MYC OX5/bes1-D	4.66846*	0.42531	0	3.4897	5.8472						BAF1-MYC OX5/bes1-D	3.62283*	0.43596	0	2.4146	4.8311
BAF1-MYC OX2/bes1-D	WT	-3.77617*	0.31742	0	-4.6559	-2.8964					BAF1-MYC OX2/bes1-D	WT	4.34117*	0.42531	0	3.1624	5.5199					BAF1-MYC OX2/bes1-D	WT	5.34871*	0.43596	0	4.1404	6.557
	bes1-D	-4.12425*	0.31742	0	-5.004	-3.2445						bes1-D	-7.18221*	0.42531	0	-8.361	-6.0035						bes1-D	-7.03054*	0.43596	0	-8.2388	-5.8223
	BAF1-MYC OX4/bes1-D	-2.19179*	0.31742	0	-3.0715	-1.3121						BAF1-MYC OX4/bes1-D	-2.99125*	0.42531	0	-4.17	-1.8125						BAF1-MYC OX4/bes1-D	-1.26604*	0.43596	0.035	-2.4743	-0.0578
	BAF1-MYC OX5/bes1-D	-1.55583*	0.31742	0	-2.4356	-0.6761						BAF1-MYC OX5/bes1-D	-2.51375*	0.42531	0	-3.6925	-1.335						BAF1-MYC OX5/bes1-D	-3.40771*	0.43596	0	-4.616	-2.1994
BAF1-MYC OX4/bes1-D	WT	-1.58438*	0.31742	0	-2.4641	-0.7046					BAF1-MYC OX4/bes1-D	WT	7.33242*	0.42531	0	6.1537	8.5112					BAF1-MYC OX4/bes1-D	WT	6.61475*	0.43596	0	5.4065	7.823
	bes1-D	-1.93246*	0.31742	0	-2.8122	-1.0527						bes1-D	-4.19096*	0.42531	0	-5.3697	-3.0122						bes1-D	-5.76450*	0.43596	0	-6.9728	-4.5562
	BAF1-MYC OX2/bes1-D	2.19179*	0.31742	0	1.3121	3.0715						BAF1-MYC OX2/bes1-D	2.99125*	0.42531	0	1.8125	4.17						BAF1-MYC OX2/bes1-D	1.26604*	0.43596	0.035	0.0578	2.4743
	BAF1-MYC OX5/bes1-D	0.63596	0.31742	0.271	-0.2438	1.5157						BAF1-MYC OX5/bes1-D	0.4775	0.42531	0.794	-0.7013	1.6563						BAF1-MYC OX5/bes1-D	-2.14167*	0.43596	0	-3.3499	-0.9334
BAF1-MYC OX5/bes1-D	WT	-2.22033*	0.31742	0	-3.1001	-1.3406					BAF1-MYC OX5/bes1-D	WT	6.85492*	0.42531	0	5.6762	8.0337					BAF1-MYC OX5/bes1-D	WT	8.75642*	0.43596	0	7.5482	9.9647
	bes1-D	-2.56842*	0.31742	0	-3.4482	-1.6887						bes1-D	-4.66846*	0.42531	0	-5.8472	-3.4897						bes1-D	-3.62283*	0.43596	0	-4.8311	-2.4146
	BAF1-MYC OX2/bes1-D	1.55583*	0.31742	0	0.6761	2.4356						BAF1-MYC OX2/bes1-D	2.51375*	0.42531	0	1.335	3.6925						BAF1-MYC OX2/bes1-D	3.40771*	0.43596	0	2.1994	4.616
	BAF1-MYC OX4/bes1-D	-0.63596	0.31742	0.271	-1.5157	0.2438						BAF1-MYC OX4/bes1-D	-0.4775	0.42531	0.794	-1.6563	0.7013						BAF1-MYC OX4/bes1-D	2.14167*	0.43596	0	0.9334	3.3499
* The mean difference is significant at the 0.05 level.											* The mean difference is significant at the 0.05 level.											* The mean difference is significant at the 0.05 level.
Hypocotyl_length_BRZ0											Hypocotyl_length_BRZ250											Hypocotyl_length_BRZ500
Tukey HSD a											Tukey HSD a											Tukey HSD a
Genotypes	N	Subset for alpha = 0.05									Genotypes	N	Subset for alpha = 0.05									Genotypes	N	Subset for alpha = 0.05
		1	2	3									1	2	3	4								1	2	3	4	5
BAF1-MYC OX2/bes1-D	24	16.5088									WT	24	9.2589									WT	24	7.6618
BAF1-MYC OX5/bes1-D	24		18.0647								BAF1-MYC OX2/bes1-D	24		13.6								BAF1-MYC OX2/bes1-D	24		13.0105
BAF1-MYC OX4/bes1-D	24		18.7006								BAF1-MYC OX5/bes1-D	24			16.1138							BAF1-MYC OX4/bes1-D	24			14.2765
WT	24			20.285							BAF1-MYC OX4/bes1-D	24			16.5913							BAF1-MYC OX5/bes1-D	24				16.4182
bes1-D	24			20.6331							bes1-D	24				20.7822						bes1-D	24					20.041
Sig.		1	0.271	0.808							Sig.		1	1	0.794	1						Sig.		1	1	1	1	1
Means for groups in homogeneous subsets are displayed.											Means for groups in homogeneous subsets are displayed.											Means for groups in homogeneous subsets are displayed.
a Uses Harmonic Mean Sample Size = 24.000.											a Uses Harmonic Mean Sample Size = 24.000.											a Uses Harmonic Mean Sample Size = 24.000.

## Sheet: Figure 6C
Supplemental Data. Wang et al. (2021). Plant Cell.
Supplemental Data Set S2. ANOVA results in this study.
Figure 6C AT3G05170											Figure 6C AT3G30720											Figure 6C AT3G55920											Figure 6C AT5G15290
Descriptives											Descriptives											Descriptives											Descriptives
AT3G05170											AT3G30720											AT3G55920											AT5G15290
	N	Mean	Std. Deviation	Std. Error	95% Confidence Interval for Mean		Minimum	Maximum				N	Mean	Std. Deviation	Std. Error	95% Confidence Interval for Mean		Minimum	Maximum				N	Mean	Std. Deviation	Std. Error	95% Confidence Interval for Mean		Minimum	Maximum				N	Mean	Std. Deviation	Std. Error	95% Confidence Interval for Mean		Minimum	Maximum
					Lower Bound	Upper Bound										Lower Bound	Upper Bound										Lower Bound	Upper Bound										Lower Bound	Upper Bound
WT	2	0.9716	0.22647	0.16014	-1.0632	3.0063	0.81	1.13			WT	2	0.9687	0.04342	0.03071	0.5786	1.3589	0.94	1			WT	2	1.1429	0.10695	0.07563	0.182	2.1038	1.07	1.22			WT	2	1.1702	0.38401	0.27154	-2.28	4.6204	0.9	1.44
baf1	3	51.8157	1.74436	1.00711	47.4825	56.1489	50.78	53.83			baf1	3	0.0367	0.00402	0.00232	0.0267	0.0467	0.03	0.04			baf1	3	1.978	0.30928	0.17856	1.2097	2.7462	1.77	2.33			baf1	3	0.4224	0.12483	0.07207	0.1123	0.7325	0.34	0.57
bes1-D	3	47.9512	4.75125	2.74313	36.1485	59.754	42.47	50.8			bes1-D	3	0.0519	0.00961	0.00555	0.028	0.0758	0.04	0.06			bes1-D	3	2.4838	0.16102	0.09297	2.0838	2.8838	2.33	2.65			bes1-D	3	0.6523	0.14794	0.08542	0.2848	1.0198	0.48	0.75
Total	8	37.6555	22.8731	8.08686	18.5331	56.7779	0.81	53.83			Total	8	0.2754	0.42834	0.15144	-0.0827	0.6335	0.03	1			Total	8	1.9589	0.58724	0.20762	1.4679	2.4498	1.07	2.65			Total	8	0.6956	0.35907	0.12695	0.3954	0.9958	0.34	1.44
Tests of Homogeneity of Variances											Tests of Homogeneity of Variances											Tests of Homogeneity of Variances											Tests of Homogeneity of Variances
		Levene Statistic	df1	df2	Sig.								Levene Statistic	df1	df2	Sig.								Levene Statistic	df1	df2	Sig.								Levene Statistic	df1	df2	Sig.
AT3G05170	Based on Mean	7.104	2	5	0.035						AT3G30720	Based on Mean	91.891	2	5	0						AT3G55920	Based on Mean	2.48	2	5	0.179						AT5G15290	Based on Mean	12.047	2	5	0.012
	Based on Median	0.472	2	5	0.649							Based on Median	16.688	2	5	0.006							Based on Median	0.274	2	5	0.771							Based on Median	2.194	2	5	0.207
	Based on Median and with adjusted df	0.472	2	2.537	0.669							Based on Median and with adjusted df	16.688	2	2.536	0.035							Based on Median and with adjusted df	0.274	2	2.479	0.781							Based on Median and with adjusted df	2.194	2	3.863	0.231
	Based on trimmed mean	5.645	2	5	0.052							Based on trimmed mean	79.642	2	5	0							Based on trimmed mean	2.165	2	5	0.21							Based on trimmed mean	10.283	2	5	0.017
ANOVA											ANOVA											ANOVA											ANOVA
AT3G05170											AT3G30720											AT3G55920											AT5G15290
			Sum of Squares	df	Mean Square	F	Sig.							Sum of Squares	df	Mean Square	F	Sig.							Sum of Squares	df	Mean Square	F	Sig.							Sum of Squares	df	Mean Square	F	Sig.
Between Groups	(Combined)		3610.96	2	1805.48	176.022	0				Between Groups	(Combined)		1.282	2	0.641	1524.37	0				Between Groups	(Combined)		2.159	2	1.08	21.204	0.004				Between Groups	(Combined)		0.68	2	0.34	7.645	0.03
	Linear Term	Unweighted	2648.51	1	2648.51	258.212	0					Linear Term	Unweighted	1.009	1	1.009	2398.4	0					Linear Term	Unweighted	2.158	1	2.158	42.373	0.001					Linear Term	Unweighted	0.322	1	0.322	7.236	0.043
		Weighted	2229.56	1	2229.56	217.367	0						Weighted	0.868	1	0.868	2064.08	0						Weighted	2.109	1	2.109	41.425	0.001						Weighted	0.239	1	0.239	5.369	0.068
		Deviation	1381.4	1	1381.4	134.677	0						Deviation	0.414	1	0.414	984.658	0						Deviation	0.05	1	0.05	0.982	0.367						Deviation	0.441	1	0.441	9.921	0.025
Within Groups			51.286	5	10.257						Within Groups			0.002	5	0						Within Groups			0.255	5	0.051						Within Groups			0.222	5	0.044
Total			3662.25	7							Total			1.284	7							Total			2.414	7							Total			0.903	7
Multiple Comparisons											Multiple Comparisons											Multiple Comparisons											Multiple Comparisons
Dependent Variable: AT3G05170											Dependent Variable: AT3G30720											Dependent Variable: AT3G55920											Dependent Variable: AT5G15290
Tukey HSD											Tukey HSD											Tukey HSD											Tukey HSD
(I) Genotypes	(J) Genotypes	Mean Difference (I-J)	Std. Error	Sig.	95% Confidence Interval						(I) Genotypes	(J) Genotypes	Mean Difference (I-J)	Std. Error	Sig.	95% Confidence Interval						(I) Genotypes	(J) Genotypes	Mean Difference (I-J)	Std. Error	Sig.	95% Confidence Interval						(I) Genotypes	(J) Genotypes	Mean Difference (I-J)	Std. Error	Sig.	95% Confidence Interval
					Lower Bound	Upper Bound										Lower Bound	Upper Bound										Lower Bound	Upper Bound										Lower Bound	Upper Bound
WT	baf1	-50.84416*	2.92363	0	-60.3574	-41.3309					WT	baf1	.93204*	0.01872	0	0.8711	0.993					WT	baf1	-.83505*	0.20599	0.022	-1.5053	-0.1648					WT	baf1	.74785*	0.19253	0.026	0.1214	1.3743
	bes1-D	-46.97966*	2.92363	0	-56.4929	-37.4664						bes1-D	.91684*	0.01872	0	0.8559	0.9778						bes1-D	-1.34090*	0.20599	0.003	-2.0112	-0.6706						bes1-D	0.5179	0.19253	0.093	-0.1086	1.1444
baf1	WT	50.84416*	2.92363	0	41.3309	60.3574					baf1	WT	-.93204*	0.01872	0	-0.993	-0.8711					baf1	WT	.83505*	0.20599	0.022	0.1648	1.5053					baf1	WT	-.74785*	0.19253	0.026	-1.3743	-0.1214
	bes1-D	3.86449	2.61497	0.376	-4.6444	12.3734						bes1-D	-0.0152	0.01674	0.659	-0.0697	0.0393						bes1-D	-0.50585	0.18424	0.088	-1.1054	0.0937						bes1-D	-0.22996	0.1722	0.438	-0.7903	0.3304
bes1-D	WT	46.97966*	2.92363	0	37.4664	56.4929					bes1-D	WT	-.91684*	0.01872	0	-0.9778	-0.8559					bes1-D	WT	1.34090*	0.20599	0.003	0.6706	2.0112					bes1-D	WT	-0.5179	0.19253	0.093	-1.1444	0.1086
	baf1	-3.86449	2.61497	0.376	-12.3734	4.6444						baf1	0.0152	0.01674	0.659	-0.0393	0.0697						baf1	0.50585	0.18424	0.088	-0.0937	1.1054						baf1	0.22996	0.1722	0.438	-0.3304	0.7903
* The mean difference is significant at the 0.05 level.											* The mean difference is significant at the 0.05 level.											* The mean difference is significant at the 0.05 level.											* The mean difference is significant at the 0.05 level.
AT3G05170											AT3G30720											AT3G55920											AT5G15290
Tukey HSD a,b											Tukey HSD a,b											Tukey HSD a,b											Tukey HSD a,b
Genotypes	N	Subset for alpha = 0.05									Genotypes	N	Subset for alpha = 0.05									Genotypes	N	Subset for alpha = 0.05									Genotypes	N	Subset for alpha = 0.05
		1	2										1	2										1	2										1	2
WT	2	0.9716									baf1	3	0.0367									WT	2	1.1429									baf1	3	0.4224
bes1-D	3		47.9512								bes1-D	3	0.0519									baf1	3		1.978								bes1-D	3	0.6523	0.6523
baf1	3		51.8157								WT	2		0.9687								bes1-D	3		2.4838								WT	2		1.1702
Sig.		1	0.423								Sig.		0.697	1								Sig.		1	0.11								Sig.		0.485	0.084
Means for groups in homogeneous subsets are displayed.											Means for groups in homogeneous subsets are displayed.											Means for groups in homogeneous subsets are displayed.											Means for groups in homogeneous subsets are displayed.
a Uses Harmonic Mean Sample Size = 2.571.											a Uses Harmonic Mean Sample Size = 2.571.											a Uses Harmonic Mean Sample Size = 2.571.											a Uses Harmonic Mean Sample Size = 2.571.
b The group sizes are unequal. The harmonic mean of the group sizes is used. Type I error levels are not guaranteed.											b The group sizes are unequal. The harmonic mean of the group sizes is used. Type I error levels are not guaranteed.											b The group sizes are unequal. The harmonic mean of the group sizes is used. Type I error levels are not guaranteed.											b The group sizes are unequal. The harmonic mean of the group sizes is used. Type I error levels are not guaranteed.

## Sheet: Figure 6F
Supplemental Data. Wang et al. (2021). Plant Cell.
Supplemental Data Set S2. ANOVA results in this study.
Figure 6F AT1G66100											Figure 6F AT1G79640										Figure 6F AT3G55240										Figure 6F AT5G01740										Figure 6F AT5G05250
Descriptives											Descriptives										Descriptives										Descriptives										Descriptives
AT1G66100											AT1G79640										AT3G55240										AT5G01740										AT5G05250
	N	Mean	Std. Deviation	Std. Error	95% Confidence Interval for Mean		Minimum	Maximum				N	Mean	Std. Deviation	Std. Error	95% Confidence Interval for Mean		Minimum	Maximum			N	Mean	Std. Deviation	Std. Error	95% Confidence Interval for Mean		Minimum	Maximum			N	Mean	Std. Deviation	Std. Error	95% Confidence Interval for Mean		Minimum	Maximum			N	Mean	Std. Deviation	Std. Error	95% Confidence Interval for Mean		Minimum	Maximum
					Lower Bound	Upper Bound										Lower Bound	Upper Bound									Lower Bound	Upper Bound									Lower Bound	Upper Bound									Lower Bound	Upper Bound
WT_BRZ0	2	0.9953	0.0534	0.03776	0.5155	1.475	0.96	1.03			WT_BRZ0	2	1.0032	0.02194	0.01551	0.8061	1.2003	0.99	1.02		WT_BRZ0	2	1.0283	0.09065	0.0641	0.2138	1.8428	0.96	1.09		WT_BRZ0	2	1.1043	0.16671	0.11788	-0.3935	2.6021	0.99	1.22		WT_BRZ0	2	1.0765	0.15599	0.1103	-0.325	2.4779	0.97	1.19
baf1_BRZ0	2	0.897	0.06249	0.04418	0.3356	1.4584	0.85	0.94			baf1_BRZ0	3	0.8223	0.03549	0.02049	0.7341	0.9104	0.79	0.86		baf1_BRZ0	3	0.7274	0.18675	0.10782	0.2635	1.1913	0.53	0.9		baf1_BRZ0	3	1.0705	0.54252	0.31322	-0.2772	2.4182	0.73	1.7		baf1_BRZ0	3	0.8895	0.0477	0.02754	0.771	1.008	0.85	0.94
bes1-D_BRZ0	3	1.9406	0.44443	0.25659	0.8366	3.0446	1.61	2.45			bes1-D_BRZ0	3	0.8493	0.07921	0.04573	0.6525	1.046	0.76	0.9		bes1-D_BRZ0	3	0.2482	0.03171	0.01831	0.1694	0.327	0.22	0.28		bes1-D_BRZ0	3	0.4203	0.01766	0.01019	0.3765	0.4642	0.41	0.44		bes1-D_BRZ0	2	0.5002	0.01024	0.00724	0.4083	0.5922	0.49	0.51
WT_BRZ250	2	0.5075	0.09136	0.0646	-0.3134	1.3284	0.44	0.57			WT_BRZ250	3	0.3205	0.04539	0.0262	0.2077	0.4332	0.27	0.36		WT_BRZ250	3	1.7211	0.14094	0.08137	1.371	2.0712	1.58	1.86		WT_BRZ250	3	5.2986	0.84937	0.49039	3.1887	7.4086	4.45	6.15		WT_BRZ250	3	2.276	0.75956	0.43853	0.3891	4.1628	1.81	3.15
baf1_BRZ250	3	0.8487	0.118	0.06813	0.5555	1.1418	0.72	0.95			baf1_BRZ250	3	0.7563	0.09038	0.05218	0.5318	0.9808	0.68	0.85		baf1_BRZ250	3	0.838	0.07301	0.04215	0.6566	1.0194	0.76	0.89		baf1_BRZ250	3	2.4221	0.46493	0.26842	1.2672	3.5771	2.06	2.95		baf1_BRZ250	3	0.987	0.04291	0.02477	0.8804	1.0936	0.95	1.03
bes1-D_BRZ250	2	2.5875	0.86726	0.61324	-5.2045	10.3795	1.97	3.2			bes1-D_BRZ250	2	0.9511	0.47912	0.33879	-3.3537	5.2558	0.61	1.29		bes1-D_BRZ250	2	0.2603	0.00385	0.00272	0.2257	0.2949	0.26	0.26		bes1-D_BRZ250	2	0.2811	0.03779	0.02672	-0.0585	0.6207	0.25	0.31		bes1-D_BRZ250	2	0.5893	0.0648	0.04582	0.0072	1.1715	0.54	0.64
Total	14	1.3102	0.78998	0.21113	0.854	1.7663	0.44	3.2			Total	16	0.7596	0.26732	0.06683	0.6171	0.902	0.27	1.29		Total	16	0.8238	0.5346	0.13365	0.539	1.1087	0.22	1.86		Total	16	1.9003	1.88155	0.47039	0.8977	2.903	0.25	6.15		Total	15	1.1193	0.69423	0.17925	0.7348	1.5037	0.49	3.15
Tests of Homogeneity of Variances											Tests of Homogeneity of Variances										Tests of Homogeneity of Variances										Tests of Homogeneity of Variances										Tests of Homogeneity of Variances
		Levene Statistic	df1	df2	Sig.								Levene Statistic	df1	df2	Sig.							Levene Statistic	df1	df2	Sig.							Levene Statistic	df1	df2	Sig.							Levene Statistic	df1	df2	Sig.
AT1G66100	Based on Mean	15.445	5	8	0.001						AT1G79640	Based on Mean	50.255	5	10	0					AT3G55240	Based on Mean	1.757	5	10	0.209					AT5G01740	Based on Mean	2.367	5	10	0.115					AT5G05250	Based on Mean	9.749	5	9	0.002
	Based on Median	3.171	5	8	0.072							Based on Median	16.238	5	10	0						Based on Median	1.218	5	10	0.369						Based on Median	1.012	5	10	0.459						Based on Median	0.704	5	9	0.635
	Based on Median and with adjusted df	3.171	5	2.173	0.241							Based on Median and with adjusted df	16.238	5	5.08	0.004						Based on Median and with adjusted df	1.218	5	4.88	0.419						Based on Median and with adjusted df	1.012	5	5.541	0.489						Based on Median and with adjusted df	0.704	5	2.014	0.675
	Based on trimmed mean	13.72	5	8	0.001							Based on trimmed mean	46.808	5	10	0						Based on trimmed mean	1.724	5	10	0.217						Based on trimmed mean	2.269	5	10	0.127						Based on trimmed mean	7.834	5	9	0.004
ANOVA											ANOVA										ANOVA										ANOVA										ANOVA
AT1G66100											AT1G79640										AT3G55240										AT5G01740										AT5G05250
			Sum of Squares	df	Mean Square	F	Sig.							Sum of Squares	df	Mean Square	F	Sig.						Sum of Squares	df	Mean Square	F	Sig.						Sum of Squares	df	Mean Square	F	Sig.						Sum of Squares	df	Mean Square	F	Sig.
Between Groups	(Combined)		6.923	5	1.385	9.307	0.003				Between Groups	(Combined)		0.806	5	0.161	6.073	0.008			Between Groups	(Combined)		4.157	5	0.831	63.759	0			Between Groups	(Combined)		50.61	5	10.122	40.591	0			Between Groups	(Combined)		5.557	5	1.111	8.4	0.003
	Linear Term	Unweighted	1.222	1	1.222	8.216	0.021					Linear Term	Unweighted	0.031	1	0.031	1.159	0.307				Linear Term	Unweighted	0.131	1	0.131	10.036	0.01				Linear Term	Unweighted	0.733	1	0.733	2.939	0.117				Linear Term	Unweighted	0.004	1	0.004	0.032	0.862
		Weighted	0.772	1	0.772	5.19	0.052						Weighted	0.046	1	0.046	1.717	0.219					Weighted	0.032	1	0.032	2.462	0.148					Weighted	2.155	1	2.155	8.641	0.015					Weighted	0.003	1	0.003	0.024	0.88
		Deviation	6.151	4	1.538	10.336	0.003						Deviation	0.761	4	0.19	7.162	0.005					Deviation	4.124	4	1.031	79.083	0					Deviation	48.455	4	12.114	48.578	0					Deviation	5.553	4	1.388	10.494	0.002
Within Groups			1.19	8	0.149						Within Groups			0.266	10	0.027					Within Groups			0.13	10	0.013					Within Groups			2.494	10	0.249					Within Groups			1.191	9	0.132
Total			8.113	13							Total			1.072	15						Total			4.287	15						Total			53.103	15						Total			6.747	14
Multiple Comparisons											Multiple Comparisons										Multiple Comparisons										Multiple Comparisons										Multiple Comparisons
Dependent Variable: AT1G66100											Dependent Variable: AT1G79640										Dependent Variable: AT3G55240										Dependent Variable: AT5G01740										Dependent Variable: AT5G05250
Tukey HSD											Tukey HSD										Tukey HSD										Tukey HSD										Tukey HSD
(I) Samples	(J) Samples	Mean Difference (I-J)	Std. Error	Sig.	95% Confidence Interval						(I) Samples	(J) Samples	Mean Difference (I-J)	Std. Error	Sig.	95% Confidence Interval					(I) Samples	(J) Samples	Mean Difference (I-J)	Std. Error	Sig.	95% Confidence Interval					(I) Samples	(J) Samples	Mean Difference (I-J)	Std. Error	Sig.	95% Confidence Interval					(I) Samples	(J) Samples	Mean Difference (I-J)	Std. Error	Sig.	95% Confidence Interval
					Lower Bound	Upper Bound										Lower Bound	Upper Bound									Lower Bound	Upper Bound									Lower Bound	Upper Bound									Lower Bound	Upper Bound
WT_BRZ0	baf1_BRZ0	0.09832	0.3857	1	-1.3109	1.5076					WT_BRZ0	baf1_BRZ0	0.18091	0.14876	0.82	-0.3358	0.6976				WT_BRZ0	baf1_BRZ0	0.30094	0.10424	0.121	-0.0611	0.663				WT_BRZ0	baf1_BRZ0	0.03384	0.45586	1	-1.5495	1.6172				WT_BRZ0	baf1_BRZ0	0.187	0.33204	0.991	-0.9925	1.3665
	bes1-D_BRZ0	-0.94531	0.3521	0.181	-2.2318	0.3412						bes1-D_BRZ0	0.1539	0.14876	0.896	-0.3628	0.6706					bes1-D_BRZ0	.78015*	0.10424	0	0.4181	1.1422					bes1-D_BRZ0	0.684	0.45586	0.672	-0.8993	2.2673					bes1-D_BRZ0	0.57624	0.36374	0.627	-0.7158	1.8683
	WT_BRZ250	0.48779	0.3857	0.796	-0.9215	1.897						WT_BRZ250	.68268*	0.14876	0.009	0.166	1.1994					WT_BRZ250	-.69274*	0.10424	0.001	-1.0548	-0.3307					WT_BRZ250	-4.19428*	0.45586	0	-5.7776	-2.6109					WT_BRZ250	-1.19951*	0.33204	0.046	-2.379	-0.02
	baf1_BRZ250	0.14662	0.3521	0.998	-1.1398	1.4331						baf1_BRZ250	0.2469	0.14876	0.583	-0.2698	0.7636					baf1_BRZ250	0.19035	0.10424	0.492	-0.1717	0.5524					baf1_BRZ250	-1.31779	0.45586	0.12	-2.9011	0.2655					baf1_BRZ250	0.08944	0.33204	1	-1.09	1.2689
	bes1-D_BRZ250	-1.59222*	0.3857	0.027	-3.0015	-0.183						bes1-D_BRZ250	0.0521	0.16296	0.999	-0.5139	0.6181					bes1-D_BRZ250	.76804*	0.11419	0.001	0.3714	1.1646					bes1-D_BRZ250	0.82322	0.49937	0.589	-0.9112	2.5577					bes1-D_BRZ250	0.48712	0.36374	0.759	-0.8049	1.7792
baf1_BRZ0	WT_BRZ0	-0.09832	0.3857	1	-1.5076	1.3109					baf1_BRZ0	WT_BRZ0	-0.18091	0.14876	0.82	-0.6976	0.3358				baf1_BRZ0	WT_BRZ0	-0.30094	0.10424	0.121	-0.663	0.0611				baf1_BRZ0	WT_BRZ0	-0.03384	0.45586	1	-1.6172	1.5495				baf1_BRZ0	WT_BRZ0	-0.187	0.33204	0.991	-1.3665	0.9925
	bes1-D_BRZ0	-1.04363	0.3521	0.125	-2.3301	0.2428						bes1-D_BRZ0	-0.02701	0.13306	1	-0.4892	0.4351					bes1-D_BRZ0	.47921*	0.09323	0.004	0.1554	0.803					bes1-D_BRZ0	0.65016	0.40773	0.619	-0.766	2.0663					bes1-D_BRZ0	0.38924	0.33204	0.839	-0.7902	1.5687
	WT_BRZ250	0.38947	0.3857	0.902	-1.0198	1.7987						WT_BRZ250	.50177*	0.13306	0.032	0.0396	0.9639					WT_BRZ250	-.99368*	0.09323	0	-1.3175	-0.6699					WT_BRZ250	-4.22812*	0.40773	0	-5.6443	-2.8119					WT_BRZ250	-1.38651*	0.29699	0.011	-2.4415	-0.3316
	baf1_BRZ250	0.0483	0.3521	1	-1.2382	1.3348						baf1_BRZ250	0.06599	0.13306	0.995	-0.3962	0.5281					baf1_BRZ250	-0.11059	0.09323	0.834	-0.4344	0.2132					baf1_BRZ250	-1.35163	0.40773	0.064	-2.7678	0.0645					baf1_BRZ250	-0.09756	0.29699	0.999	-1.1525	0.9574
	bes1-D_BRZ250	-1.69054*	0.3857	0.019	-3.0998	-0.2813						bes1-D_BRZ250	-0.12881	0.14876	0.947	-0.6455	0.3879					bes1-D_BRZ250	.46710*	0.10424	0.011	0.1051	0.8291					bes1-D_BRZ250	0.78938	0.45586	0.543	-0.794	2.3727					bes1-D_BRZ250	0.30012	0.33204	0.936	-0.8794	1.4796
bes1-D_BRZ0	WT_BRZ0	0.94531	0.3521	0.181	-0.3412	2.2318					bes1-D_BRZ0	WT_BRZ0	-0.1539	0.14876	0.896	-0.6706	0.3628				bes1-D_BRZ0	WT_BRZ0	-.78015*	0.10424	0	-1.1422	-0.4181				bes1-D_BRZ0	WT_BRZ0	-0.684	0.45586	0.672	-2.2673	0.8993				bes1-D_BRZ0	WT_BRZ0	-0.57624	0.36374	0.627	-1.8683	0.7158
	baf1_BRZ0	1.04363	0.3521	0.125	-0.2428	2.3301						baf1_BRZ0	0.02701	0.13306	1	-0.4351	0.4892					baf1_BRZ0	-.47921*	0.09323	0.004	-0.803	-0.1554					baf1_BRZ0	-0.65016	0.40773	0.619	-2.0663	0.766					baf1_BRZ0	-0.38924	0.33204	0.839	-1.5687	0.7902
	WT_BRZ250	1.43310*	0.3521	0.029	0.1466	2.7196						WT_BRZ250	.52878*	0.13306	0.023	0.0666	0.9909					WT_BRZ250	-1.47289*	0.09323	0	-1.7967	-1.1491					WT_BRZ250	-4.87828*	0.40773	0	-6.2945	-3.4621					WT_BRZ250	-1.77575*	0.33204	0.004	-2.9552	-0.5963
	baf1_BRZ250	1.09193	0.31492	0.064	-0.0587	2.2426						baf1_BRZ250	0.093	0.13306	0.978	-0.3692	0.5552					baf1_BRZ250	-.58980*	0.09323	0.001	-0.9136	-0.266					baf1_BRZ250	-2.00179*	0.40773	0.006	-3.418	-0.5856					baf1_BRZ250	-0.4868	0.33204	0.691	-1.6663	0.6927
	bes1-D_BRZ250	-0.64692	0.3521	0.495	-1.9334	0.6395						bes1-D_BRZ250	-0.1018	0.14876	0.98	-0.6185	0.4149					bes1-D_BRZ250	-0.01211	0.10424	1	-0.3742	0.3499					bes1-D_BRZ250	0.13921	0.45586	1	-1.4441	1.7226					bes1-D_BRZ250	-0.08912	0.36374	1	-1.3812	1.2029
WT_BRZ250	WT_BRZ0	-0.48779	0.3857	0.796	-1.897	0.9215					WT_BRZ250	WT_BRZ0	-.68268*	0.14876	0.009	-1.1994	-0.166				WT_BRZ250	WT_BRZ0	.69274*	0.10424	0.001	0.3307	1.0548				WT_BRZ250	WT_BRZ0	4.19428*	0.45586	0	2.6109	5.7776				WT_BRZ250	WT_BRZ0	1.19951*	0.33204	0.046	0.02	2.379
	baf1_BRZ0	-0.38947	0.3857	0.902	-1.7987	1.0198						baf1_BRZ0	-.50177*	0.13306	0.032	-0.9639	-0.0396					baf1_BRZ0	.99368*	0.09323	0	0.6699	1.3175					baf1_BRZ0	4.22812*	0.40773	0	2.8119	5.6443					baf1_BRZ0	1.38651*	0.29699	0.011	0.3316	2.4415
	bes1-D_BRZ0	-1.43310*	0.3521	0.029	-2.7196	-0.1466						bes1-D_BRZ0	-.52878*	0.13306	0.023	-0.9909	-0.0666					bes1-D_BRZ0	1.47289*	0.09323	0	1.1491	1.7967					bes1-D_BRZ0	4.87828*	0.40773	0	3.4621	6.2945					bes1-D_BRZ0	1.77575*	0.33204	0.004	0.5963	2.9552
	baf1_BRZ250	-0.34117	0.3521	0.916	-1.6276	0.9453						baf1_BRZ250	-0.43578	0.13306	0.068	-0.8979	0.0264					baf1_BRZ250	.88309*	0.09323	0	0.5593	1.2069					baf1_BRZ250	2.87649*	0.40773	0	1.4603	4.2927					baf1_BRZ250	1.28895*	0.29699	0.016	0.234	2.3439
	bes1-D_BRZ250	-2.08001*	0.3857	0.006	-3.4893	-0.6708						bes1-D_BRZ250	-.63058*	0.14876	0.016	-1.1473	-0.1139					bes1-D_BRZ250	1.46078*	0.10424	0	1.0987	1.8228					bes1-D_BRZ250	5.01750*	0.45586	0	3.4342	6.6008					bes1-D_BRZ250	1.68663*	0.33204	0.006	0.5072	2.8661
baf1_BRZ250	WT_BRZ0	-0.14662	0.3521	0.998	-1.4331	1.1398					baf1_BRZ250	WT_BRZ0	-0.2469	0.14876	0.583	-0.7636	0.2698				baf1_BRZ250	WT_BRZ0	-0.19035	0.10424	0.492	-0.5524	0.1717				baf1_BRZ250	WT_BRZ0	1.31779	0.45586	0.12	-0.2655	2.9011				baf1_BRZ250	WT_BRZ0	-0.08944	0.33204	1	-1.2689	1.09
	baf1_BRZ0	-0.0483	0.3521	1	-1.3348	1.2382						baf1_BRZ0	-0.06599	0.13306	0.995	-0.5281	0.3962					baf1_BRZ0	0.11059	0.09323	0.834	-0.2132	0.4344					baf1_BRZ0	1.35163	0.40773	0.064	-0.0645	2.7678					baf1_BRZ0	0.09756	0.29699	0.999	-0.9574	1.1525
	bes1-D_BRZ0	-1.09193	0.31492	0.064	-2.2426	0.0587						bes1-D_BRZ0	-0.093	0.13306	0.978	-0.5552	0.3692					bes1-D_BRZ0	.58980*	0.09323	0.001	0.266	0.9136					bes1-D_BRZ0	2.00179*	0.40773	0.006	0.5856	3.418					bes1-D_BRZ0	0.4868	0.33204	0.691	-0.6927	1.6663
	WT_BRZ250	0.34117	0.3521	0.916	-0.9453	1.6276						WT_BRZ250	0.43578	0.13306	0.068	-0.0264	0.8979					WT_BRZ250	-.88309*	0.09323	0	-1.2069	-0.5593					WT_BRZ250	-2.87649*	0.40773	0	-4.2927	-1.4603					WT_BRZ250	-1.28895*	0.29699	0.016	-2.3439	-0.234
	bes1-D_BRZ250	-1.73884*	0.3521	0.01	-3.0253	-0.4524						bes1-D_BRZ250	-0.1948	0.14876	0.774	-0.7115	0.3219					bes1-D_BRZ250	.57769*	0.10424	0.002	0.2156	0.9397					bes1-D_BRZ250	2.14101*	0.45586	0.008	0.5577	3.7243					bes1-D_BRZ250	0.39768	0.33204	0.828	-0.7818	1.5772
bes1-D_BRZ250	WT_BRZ0	1.59222*	0.3857	0.027	0.183	3.0015					bes1-D_BRZ250	WT_BRZ0	-0.0521	0.16296	0.999	-0.6181	0.5139				bes1-D_BRZ250	WT_BRZ0	-.76804*	0.11419	0.001	-1.1646	-0.3714				bes1-D_BRZ250	WT_BRZ0	-0.82322	0.49937	0.589	-2.5577	0.9112				bes1-D_BRZ250	WT_BRZ0	-0.48712	0.36374	0.759	-1.7792	0.8049
	baf1_BRZ0	1.69054*	0.3857	0.019	0.2813	3.0998						baf1_BRZ0	0.12881	0.14876	0.947	-0.3879	0.6455					baf1_BRZ0	-.46710*	0.10424	0.011	-0.8291	-0.1051					baf1_BRZ0	-0.78938	0.45586	0.543	-2.3727	0.794					baf1_BRZ0	-0.30012	0.33204	0.936	-1.4796	0.8794
	bes1-D_BRZ0	0.64692	0.3521	0.495	-0.6395	1.9334						bes1-D_BRZ0	0.1018	0.14876	0.98	-0.4149	0.6185					bes1-D_BRZ0	0.01211	0.10424	1	-0.3499	0.3742					bes1-D_BRZ0	-0.13921	0.45586	1	-1.7226	1.4441					bes1-D_BRZ0	0.08912	0.36374	1	-1.2029	1.3812
	WT_BRZ250	2.08001*	0.3857	0.006	0.6708	3.4893						WT_BRZ250	.63058*	0.14876	0.016	0.1139	1.1473					WT_BRZ250	-1.46078*	0.10424	0	-1.8228	-1.0987					WT_BRZ250	-5.01750*	0.45586	0	-6.6008	-3.4342					WT_BRZ250	-1.68663*	0.33204	0.006	-2.8661	-0.5072
	baf1_BRZ250	1.73884*	0.3521	0.01	0.4524	3.0253						baf1_BRZ250	0.1948	0.14876	0.774	-0.3219	0.7115					baf1_BRZ250	-.57769*	0.10424	0.002	-0.9397	-0.2156					baf1_BRZ250	-2.14101*	0.45586	0.008	-3.7243	-0.5577					baf1_BRZ250	-0.39768	0.33204	0.828	-1.5772	0.7818
* The mean difference is significant at the 0.05 level.											* The mean difference is significant at the 0.05 level.										* The mean difference is significant at the 0.05 level.										* The mean difference is significant at the 0.05 level.										* The mean difference is significant at the 0.05 level.
AT1G66100											AT1G79640										AT3G55240										AT5G01740										AT5G05250
Tukey HSD a,b											Tukey HSD a,b										Tukey HSD a,b										Tukey HSD a,b										Tukey HSD a,b
Samples	N	Subset for alpha = 0.05									Samples	N	Subset for alpha = 0.05								Samples	N	Subset for alpha = 0.05								Samples	N	Subset for alpha = 0.05								Samples	N	Subset for alpha = 0.05
		1	2	3									1	2									1	2	3								1	2	3								1	2
WT_BRZ250	2	0.5075									WT_BRZ250	3	0.3205								bes1-D_BRZ0	3	0.2482								bes1-D_BRZ250	2	0.2811								bes1-D_BRZ0	2	0.5002
baf1_BRZ250	3	0.8487	0.8487								baf1_BRZ250	3	0.7563	0.7563							bes1-D_BRZ250	2	0.2603								bes1-D_BRZ0	3	0.4203								bes1-D_BRZ250	2	0.5893
baf1_BRZ0	2	0.897	0.897								baf1_BRZ0	3		0.8223							baf1_BRZ0	3		0.7274							baf1_BRZ0	3	1.0705	1.0705							baf1_BRZ0	3	0.8895
WT_BRZ0	2	0.9953	0.9953								bes1-D_BRZ0	3		0.8493							baf1_BRZ250	3		0.838							WT_BRZ0	2	1.1043	1.1043							baf1_BRZ250	3	0.987
bes1-D_BRZ0	3		1.9406	1.9406							bes1-D_BRZ250	2		0.9511							WT_BRZ0	2		1.0283							baf1_BRZ250	3		2.4221							WT_BRZ0	2	1.0765
bes1-D_BRZ250	2			2.5875							WT_BRZ0	2		1.0032							WT_BRZ250	3			1.7211						WT_BRZ250	3			5.2986						WT_BRZ250	3		2.276
Sig.		0.758	0.119	0.525							Sig.		0.097	0.55							Sig.		1	0.104	1						Sig.		0.469	0.092	1						Sig.		0.544	1
Means for groups in homogeneous subsets are displayed.											Means for groups in homogeneous subsets are displayed.										Means for groups in homogeneous subsets are displayed.										Means for groups in homogeneous subsets are displayed.										Means for groups in homogeneous subsets are displayed.
a Uses Harmonic Mean Sample Size = 2.250.											a Uses Harmonic Mean Sample Size = 2.571.										a Uses Harmonic Mean Sample Size = 2.571.										a Uses Harmonic Mean Sample Size = 2.571.										a Uses Harmonic Mean Sample Size = 2.400.
b The group sizes are unequal. The harmonic mean of the group sizes is used. Type I error levels are not guaranteed.											b The group sizes are unequal. The harmonic mean of the group sizes is used. Type I error levels are not guaranteed.										b The group sizes are unequal. The harmonic mean of the group sizes is used. Type I error levels are not guaranteed.										b The group sizes are unequal. The harmonic mean of the group sizes is used. Type I error levels are not guaranteed.										b The group sizes are unequal. The harmonic mean of the group sizes is used. Type I error levels are not guaranteed.

## Sheet: Figure 7D
Supplemental Data. Wang et al. (2021). Plant Cell.
Supplemental Data Set S2. ANOVA results in this study.
Figure 7D BES1-autophagy										Figure 7D ATG8e-autophagy
Descriptives										Descriptives
BES1_autophagy										ATG8E_autophagy
	N	Mean	Std. Deviation	Std. Error	95% Confidence Interval for Mean		Minimum	Maximum			N	Mean	Std. Deviation	Std. Error	95% Confidence Interval for Mean		Minimum	Maximum
					Lower Bound	Upper Bound									Lower Bound	Upper Bound
WT+Vector_SUC+	3	10	1	0.57735	7.5159	12.4841	9	11		WT+Vector_SUC+	3	15.3333	2.3094	1.33333	9.5965	21.0702	14	18
baf1+Vector_SUC+	3	4.3333	0.57735	0.33333	2.8991	5.7676	4	5		baf1+Vector_SUC+	3	15.6667	1.52753	0.88192	11.8721	19.4612	14	17
WT+BAF1_SUC+	3	19.3333	1.1547	0.66667	16.4649	22.2018	18	20		WT+BAF1_SUC+	3	15.6667	3.21455	1.85592	7.6813	23.6521	12	18
baf1+BAF1_SUC+	3	22	1	0.57735	19.5159	24.4841	21	23		baf1+BAF1_SUC+	3	16	1.73205	1	11.6973	20.3027	15	18
WT+Vector_SUC-	3	33.6667	2.08167	1.20185	28.4955	38.8378	32	36		WT+Vector_SUC-	3	42.3333	3.78594	2.18581	32.9285	51.7381	38	45
baf1+Vector_SUC-	3	7	1	0.57735	4.5159	9.4841	6	8		baf1+Vector_SUC-	3	43.6667	4.50925	2.60342	32.4651	54.8683	39	48
WT+BAF1_SUC-	3	36.3333	1.52753	0.88192	32.5388	40.1279	35	38		WT+BAF1_SUC-	3	40	3.4641	2	31.3947	48.6053	38	44
baf1+BAF1_SUC-	3	38.3333	2.88675	1.66667	31.1622	45.5044	35	40		baf1+BAF1_SUC-	3	40.3333	2.08167	1.20185	35.1622	45.5045	38	42
Total	24	21.375	13.0544	2.66473	15.8626	26.8874	4	40		Total	24	28.625	13.5159	2.75892	22.9177	34.3323	12	48
Tests of Homogeneity of Variances										Tests of Homogeneity of Variances
		Levene Statistic	df1	df2	Sig.							Levene Statistic	df1	df2	Sig.
BES1_autophagy	Based on Mean	2.562	7	16	0.056					ATG8E_autophagy	Based on Mean	1.116	7	16	0.4
	Based on Median	0.316	7	16	0.936						Based on Median	0.25	7	16	0.965
	Based on Median and with adjusted df	0.316	7	5.26	0.919						Based on Median and with adjusted df	0.25	7	11.735	0.962
	Based on trimmed mean	2.25	7	16	0.085						Based on trimmed mean	1.011	7	16	0.46
ANOVA										ANOVA
BES1_autophagy										ATG8E_autophagy
			Sum of Squares	df	Mean Square	F	Sig.						Sum of Squares	df	Mean Square	F	Sig.
Between Groups	(Combined)		3880.29	7	554.327	225.489	0			Between Groups	(Combined)		4057.62	7	579.661	64.407	0
	Linear Term	Contrast	1980.16	1	1980.16	805.489	0				Linear Term	Contrast	2958.02	1	2958.02	328.669	0
		Deviation	1900.13	6	316.688	128.822	0					Deviation	1099.61	6	183.268	20.363	0
Within Groups			39.333	16	2.458					Within Groups			144	16	9
Total			3919.62	23						Total			4201.62	23
Multiple Comparisons										Multiple Comparisons
Dependent Variable: BES1_autophagy										Dependent Variable: ATG8E_autophagy
Tukey HSD										Tukey HSD
(I) Treatments_Combination	(J) Treatments_Combination	Mean Difference (I-J)	Std. Error	Sig.	95% Confidence Interval					(I) Treatments_Combination	(J) Treatments_Combination	Mean Difference (I-J)	Std. Error	Sig.	95% Confidence Interval
					Lower Bound	Upper Bound									Lower Bound	Upper Bound
WT+Vector_SUC+	baf1+Vector_SUC+	5.66667*	1.28019	0.008	1.2345	10.0989				WT+Vector_SUC+	baf1+Vector_SUC+	-0.33333	2.44949	1	-8.8138	8.1472
	WT+BAF1_SUC+	-9.33333*	1.28019	0	-13.7655	-4.9011					WT+BAF1_SUC+	-0.33333	2.44949	1	-8.8138	8.1472
	baf1+BAF1_SUC+	-12.00000*	1.28019	0	-16.4322	-7.5678					baf1+BAF1_SUC+	-0.66667	2.44949	1	-9.1472	7.8138
	WT+Vector_SUC-	-23.66667*	1.28019	0	-28.0989	-19.2345					WT+Vector_SUC-	-27.00000*	2.44949	0	-35.4805	-18.5195
	baf1+Vector_SUC-	3	1.28019	0.33	-1.4322	7.4322					baf1+Vector_SUC-	-28.33333*	2.44949	0	-36.8138	-19.8528
	WT+BAF1_SUC-	-26.33333*	1.28019	0	-30.7655	-21.9011					WT+BAF1_SUC-	-24.66667*	2.44949	0	-33.1472	-16.1862
	baf1+BAF1_SUC-	-28.33333*	1.28019	0	-32.7655	-23.9011					baf1+BAF1_SUC-	-25.00000*	2.44949	0	-33.4805	-16.5195
baf1+Vector_SUC+	WT+Vector_SUC+	-5.66667*	1.28019	0.008	-10.0989	-1.2345				baf1+Vector_SUC+	WT+Vector_SUC+	0.33333	2.44949	1	-8.1472	8.8138
	WT+BAF1_SUC+	-15.00000*	1.28019	0	-19.4322	-10.5678					WT+BAF1_SUC+	0	2.44949	1	-8.4805	8.4805
	baf1+BAF1_SUC+	-17.66667*	1.28019	0	-22.0989	-13.2345					baf1+BAF1_SUC+	-0.33333	2.44949	1	-8.8138	8.1472
	WT+Vector_SUC-	-29.33333*	1.28019	0	-33.7655	-24.9011					WT+Vector_SUC-	-26.66667*	2.44949	0	-35.1472	-18.1862
	baf1+Vector_SUC-	-2.66667	1.28019	0.463	-7.0989	1.7655					baf1+Vector_SUC-	-28.00000*	2.44949	0	-36.4805	-19.5195
	WT+BAF1_SUC-	-32.00000*	1.28019	0	-36.4322	-27.5678					WT+BAF1_SUC-	-24.33333*	2.44949	0	-32.8138	-15.8528
	baf1+BAF1_SUC-	-34.00000*	1.28019	0	-38.4322	-29.5678					baf1+BAF1_SUC-	-24.66667*	2.44949	0	-33.1472	-16.1862
WT+BAF1_SUC+	WT+Vector_SUC+	9.33333*	1.28019	0	4.9011	13.7655				WT+BAF1_SUC+	WT+Vector_SUC+	0.33333	2.44949	1	-8.1472	8.8138
	baf1+Vector_SUC+	15.00000*	1.28019	0	10.5678	19.4322					baf1+Vector_SUC+	0	2.44949	1	-8.4805	8.4805
	baf1+BAF1_SUC+	-2.66667	1.28019	0.463	-7.0989	1.7655					baf1+BAF1_SUC+	-0.33333	2.44949	1	-8.8138	8.1472
	WT+Vector_SUC-	-14.33333*	1.28019	0	-18.7655	-9.9011					WT+Vector_SUC-	-26.66667*	2.44949	0	-35.1472	-18.1862
	baf1+Vector_SUC-	12.33333*	1.28019	0	7.9011	16.7655					baf1+Vector_SUC-	-28.00000*	2.44949	0	-36.4805	-19.5195
	WT+BAF1_SUC-	-17.00000*	1.28019	0	-21.4322	-12.5678					WT+BAF1_SUC-	-24.33333*	2.44949	0	-32.8138	-15.8528
	baf1+BAF1_SUC-	-19.00000*	1.28019	0	-23.4322	-14.5678					baf1+BAF1_SUC-	-24.66667*	2.44949	0	-33.1472	-16.1862
baf1+BAF1_SUC+	WT+Vector_SUC+	12.00000*	1.28019	0	7.5678	16.4322				baf1+BAF1_SUC+	WT+Vector_SUC+	0.66667	2.44949	1	-7.8138	9.1472
	baf1+Vector_SUC+	17.66667*	1.28019	0	13.2345	22.0989					baf1+Vector_SUC+	0.33333	2.44949	1	-8.1472	8.8138
	WT+BAF1_SUC+	2.66667	1.28019	0.463	-1.7655	7.0989					WT+BAF1_SUC+	0.33333	2.44949	1	-8.1472	8.8138
	WT+Vector_SUC-	-11.66667*	1.28019	0	-16.0989	-7.2345					WT+Vector_SUC-	-26.33333*	2.44949	0	-34.8138	-17.8528
	baf1+Vector_SUC-	15.00000*	1.28019	0	10.5678	19.4322					baf1+Vector_SUC-	-27.66667*	2.44949	0	-36.1472	-19.1862
	WT+BAF1_SUC-	-14.33333*	1.28019	0	-18.7655	-9.9011					WT+BAF1_SUC-	-24.00000*	2.44949	0	-32.4805	-15.5195
	baf1+BAF1_SUC-	-16.33333*	1.28019	0	-20.7655	-11.9011					baf1+BAF1_SUC-	-24.33333*	2.44949	0	-32.8138	-15.8528
WT+Vector_SUC-	WT+Vector_SUC+	23.66667*	1.28019	0	19.2345	28.0989				WT+Vector_SUC-	WT+Vector_SUC+	27.00000*	2.44949	0	18.5195	35.4805
	baf1+Vector_SUC+	29.33333*	1.28019	0	24.9011	33.7655					baf1+Vector_SUC+	26.66667*	2.44949	0	18.1862	35.1472
	WT+BAF1_SUC+	14.33333*	1.28019	0	9.9011	18.7655					WT+BAF1_SUC+	26.66667*	2.44949	0	18.1862	35.1472
	baf1+BAF1_SUC+	11.66667*	1.28019	0	7.2345	16.0989					baf1+BAF1_SUC+	26.33333*	2.44949	0	17.8528	34.8138
	baf1+Vector_SUC-	26.66667*	1.28019	0	22.2345	31.0989					baf1+Vector_SUC-	-1.33333	2.44949	0.999	-9.8138	7.1472
	WT+BAF1_SUC-	-2.66667	1.28019	0.463	-7.0989	1.7655					WT+BAF1_SUC-	2.33333	2.44949	0.975	-6.1472	10.8138
	baf1+BAF1_SUC-	-4.66667*	1.28019	0.035	-9.0989	-0.2345					baf1+BAF1_SUC-	2	2.44949	0.989	-6.4805	10.4805
baf1+Vector_SUC-	WT+Vector_SUC+	-3	1.28019	0.33	-7.4322	1.4322				baf1+Vector_SUC-	WT+Vector_SUC+	28.33333*	2.44949	0	19.8528	36.8138
	baf1+Vector_SUC+	2.66667	1.28019	0.463	-1.7655	7.0989					baf1+Vector_SUC+	28.00000*	2.44949	0	19.5195	36.4805
	WT+BAF1_SUC+	-12.33333*	1.28019	0	-16.7655	-7.9011					WT+BAF1_SUC+	28.00000*	2.44949	0	19.5195	36.4805
	baf1+BAF1_SUC+	-15.00000*	1.28019	0	-19.4322	-10.5678					baf1+BAF1_SUC+	27.66667*	2.44949	0	19.1862	36.1472
	WT+Vector_SUC-	-26.66667*	1.28019	0	-31.0989	-22.2345					WT+Vector_SUC-	1.33333	2.44949	0.999	-7.1472	9.8138
	WT+BAF1_SUC-	-29.33333*	1.28019	0	-33.7655	-24.9011					WT+BAF1_SUC-	3.66667	2.44949	0.799	-4.8138	12.1472
	baf1+BAF1_SUC-	-31.33333*	1.28019	0	-35.7655	-26.9011					baf1+BAF1_SUC-	3.33333	2.44949	0.862	-5.1472	11.8138
WT+BAF1_SUC-	WT+Vector_SUC+	26.33333*	1.28019	0	21.9011	30.7655				WT+BAF1_SUC-	WT+Vector_SUC+	24.66667*	2.44949	0	16.1862	33.1472
	baf1+Vector_SUC+	32.00000*	1.28019	0	27.5678	36.4322					baf1+Vector_SUC+	24.33333*	2.44949	0	15.8528	32.8138
	WT+BAF1_SUC+	17.00000*	1.28019	0	12.5678	21.4322					WT+BAF1_SUC+	24.33333*	2.44949	0	15.8528	32.8138
	baf1+BAF1_SUC+	14.33333*	1.28019	0	9.9011	18.7655					baf1+BAF1_SUC+	24.00000*	2.44949	0	15.5195	32.4805
	WT+Vector_SUC-	2.66667	1.28019	0.463	-1.7655	7.0989					WT+Vector_SUC-	-2.33333	2.44949	0.975	-10.8138	6.1472
	baf1+Vector_SUC-	29.33333*	1.28019	0	24.9011	33.7655					baf1+Vector_SUC-	-3.66667	2.44949	0.799	-12.1472	4.8138
	baf1+BAF1_SUC-	-2	1.28019	0.765	-6.4322	2.4322					baf1+BAF1_SUC-	-0.33333	2.44949	1	-8.8138	8.1472
baf1+BAF1_SUC-	WT+Vector_SUC+	28.33333*	1.28019	0	23.9011	32.7655				baf1+BAF1_SUC-	WT+Vector_SUC+	25.00000*	2.44949	0	16.5195	33.4805
	baf1+Vector_SUC+	34.00000*	1.28019	0	29.5678	38.4322					baf1+Vector_SUC+	24.66667*	2.44949	0	16.1862	33.1472
	WT+BAF1_SUC+	19.00000*	1.28019	0	14.5678	23.4322					WT+BAF1_SUC+	24.66667*	2.44949	0	16.1862	33.1472
	baf1+BAF1_SUC+	16.33333*	1.28019	0	11.9011	20.7655					baf1+BAF1_SUC+	24.33333*	2.44949	0	15.8528	32.8138
	WT+Vector_SUC-	4.66667*	1.28019	0.035	0.2345	9.0989					WT+Vector_SUC-	-2	2.44949	0.989	-10.4805	6.4805
	baf1+Vector_SUC-	31.33333*	1.28019	0	26.9011	35.7655					baf1+Vector_SUC-	-3.33333	2.44949	0.862	-11.8138	5.1472
	WT+BAF1_SUC-	2	1.28019	0.765	-2.4322	6.4322					WT+BAF1_SUC-	0.33333	2.44949	1	-8.1472	8.8138
* The mean difference is significant at the 0.05 level.										* The mean difference is significant at the 0.05 level.
BES1_autophagy										ATG8E_autophagy
Tukey HSD a										Tukey HSD a
Treatments_Combination	N	Subset for alpha = 0.05								Treatments_Combination	N	Subset for alpha = 0.05
		1	2	3	4	5						1	2
baf1+Vector_SUC+	3	4.3333								WT+Vector_SUC+	3	15.3333
baf1+Vector_SUC-	3	7	7							baf1+Vector_SUC+	3	15.6667
WT+Vector_SUC+	3		10							WT+BAF1_SUC+	3	15.6667
WT+BAF1_SUC+	3			19.3333						baf1+BAF1_SUC+	3	16
baf1+BAF1_SUC+	3			22						WT+BAF1_SUC-	3		40
WT+Vector_SUC-	3				33.6667					baf1+BAF1_SUC-	3		40.3333
WT+BAF1_SUC-	3				36.3333	36.3333				WT+Vector_SUC-	3		42.3333
baf1+BAF1_SUC-	3					38.3333				baf1+Vector_SUC-	3		43.6667
Sig.		0.463	0.33	0.463	0.463	0.765				Sig.		1	0.799
Means for groups in homogeneous subsets are displayed.										Means for groups in homogeneous subsets are displayed.
a Uses Harmonic Mean Sample Size = 3.000.										a Uses Harmonic Mean Sample Size = 3.000.

## Sheet: Figure 7E
Supplemental Data. Wang et al. (2021). Plant Cell.
Supplemental Data Set S2. ANOVA results in this study.
Figure 7E BES1-autophagy											Figure 7E ATG8e-autophagy
Descriptives											Descriptives
BES1_autophagy											ATG8E_autophagy
	N	Mean	Std. Deviation	Std. Error	95% Confidence Interval for Mean		Minimum	Maximum				N	Mean	Std. Deviation	Std. Error	95% Confidence Interval for Mean		Minimum	Maximum
					Lower Bound	Upper Bound										Lower Bound	Upper Bound
WT SUC+	3	9.3333	0.57735	0.33333	7.8991	10.7676	9	10			WT SUC+	3	9.6667	1.52753	0.88192	5.8721	13.4612	8	11
baf1 SUC+	3	4.3333	0.57735	0.33333	2.8991	5.7676	4	5			baf1 SUC+	3	9.3333	1.1547	0.66667	6.4649	12.2018	8	10
BAF1 OX14 SUC+	3	28.1667	2.02073	1.16667	23.1469	33.1864	26	30			BAF1 OX14 SUC+	3	8.3333	0.57735	0.33333	6.8991	9.7676	8	9
BAF1-△F OX46 SUC+	3	6.6667	1.1547	0.66667	3.7982	9.5351	6	8			BAF1-△F OX46 SUC+	3	9.3333	1.1547	0.66667	6.4649	12.2018	8	10
WT SUC-	3	33.3333	1.1547	0.66667	30.4649	36.2018	32	34			WT SUC-	3	37.6667	4.04145	2.33333	27.6271	47.7062	33	40
baf1 SUC-	3	12.8667	2.57941	1.48922	6.4591	19.2743	10	15			baf1 SUC-	3	38	2	1.1547	33.0317	42.9683	36	40
BAF1 OX14 SUC-	3	44.3333	3.21455	1.85592	36.3479	52.3187	42	48			BAF1 OX14 SUC-	3	37.3333	2.51661	1.45297	31.0817	43.5849	35	40
BAF1-△F OX46 SUC-	3	14.2667	0.64291	0.37118	12.6696	15.8637	13.8	15			BAF1-△F OX46 SUC-	3	37.6667	2.51661	1.45297	31.4151	43.9183	35	40
Total	24	19.1625	13.8389	2.82484	13.3189	25.0061	4	48			Total	24	23.4167	14.676	2.99572	17.2195	29.6138	8	40
Tests of Homogeneity of Variances											Tests of Homogeneity of Variances
		Levene Statistic	df1	df2	Sig.								Levene Statistic	df1	df2	Sig.
BES1_autophagy	Based on Mean	3.41	7	16	0.02						ATG8E_autophagy	Based on Mean	2.271	7	16	0.083
	Based on Median	0.66	7	16	0.702							Based on Median	0.403	7	16	0.886
	Based on Median and with adjusted df	0.66	7	7.248	0.701							Based on Median and with adjusted df	0.403	7	4.882	0.865
	Based on trimmed mean	3.057	7	16	0.03							Based on trimmed mean	2.048	7	16	0.111
ANOVA											ANOVA
BES1_autophagy											ATG8E_autophagy
			Sum of Squares	df	Mean Square	F	Sig.							Sum of Squares	df	Mean Square	F	Sig.
Between Groups	(Combined)		4355.18	7	622.169	200.565	0				Between Groups	(Combined)		4877.17	7	696.738	145.406	0
	Linear Term	Contrast	827.752	1	827.752	266.837	0					Linear Term	Contrast	3669.84	1	3669.84	765.88	0
		Deviation	3527.43	6	587.905	189.519	0						Deviation	1207.33	6	201.221	41.994	0
Within Groups			49.633	16	3.102						Within Groups			76.667	16	4.792
Total			4404.82	23							Total			4953.83	23
Multiple Comparisons											Multiple Comparisons
Dependent Variable: BES1_autophagy											Dependent Variable: ATG8E_autophagy
Tukey HSD											Tukey HSD
(I) Treatments_Combination	(J) Treatments_Combination	Mean Difference (I-J)	Std. Error	Sig.	95% Confidence Interval						(I) Treatments_Combination	(J) Treatments_Combination	Mean Difference (I-J)	Std. Error	Sig.	95% Confidence Interval
					Lower Bound	Upper Bound										Lower Bound	Upper Bound
WT SUC+	baf1 SUC+	5.00000*	1.43807	0.049	0.0212	9.9788					WT SUC+	baf1 SUC+	0.33333	1.7873	1	-5.8546	6.5212
	BAF1 OX14 SUC+	-18.83333*	1.43807	0	-23.8122	-13.8545						BAF1 OX14 SUC+	1.33333	1.7873	0.994	-4.8546	7.5212
	BAF1-△F OX46 SUC+	2.66667	1.43807	0.596	-2.3122	7.6455						BAF1-△F OX46 SUC+	0.33333	1.7873	1	-5.8546	6.5212
	WT SUC-	-24.00000*	1.43807	0	-28.9788	-19.0212						WT SUC-	-28.00000*	1.7873	0	-34.1879	-21.8121
	baf1 SUC-	-3.53333	1.43807	0.28	-8.5122	1.4455						baf1 SUC-	-28.33333*	1.7873	0	-34.5212	-22.1454
	BAF1 OX14 SUC-	-35.00000*	1.43807	0	-39.9788	-30.0212						BAF1 OX14 SUC-	-27.66667*	1.7873	0	-33.8546	-21.4788
	BAF1-△F OX46 SUC-	-4.93333	1.43807	0.053	-9.9122	0.0455						BAF1-△F OX46 SUC-	-28.00000*	1.7873	0	-34.1879	-21.8121
baf1 SUC+	WT SUC+	-5.00000*	1.43807	0.049	-9.9788	-0.0212					baf1 SUC+	WT SUC+	-0.33333	1.7873	1	-6.5212	5.8546
	BAF1 OX14 SUC+	-23.83333*	1.43807	0	-28.8122	-18.8545						BAF1 OX14 SUC+	1	1.7873	0.999	-5.1879	7.1879
	BAF1-△F OX46 SUC+	-2.33333	1.43807	0.732	-7.3122	2.6455						BAF1-△F OX46 SUC+	0	1.7873	1	-6.1879	6.1879
	WT SUC-	-29.00000*	1.43807	0	-33.9788	-24.0212						WT SUC-	-28.33333*	1.7873	0	-34.5212	-22.1454
	baf1 SUC-	-8.53333*	1.43807	0	-13.5122	-3.5545						baf1 SUC-	-28.66667*	1.7873	0	-34.8546	-22.4788
	BAF1 OX14 SUC-	-40.00000*	1.43807	0	-44.9788	-35.0212						BAF1 OX14 SUC-	-28.00000*	1.7873	0	-34.1879	-21.8121
	BAF1-△F OX46 SUC-	-9.93333*	1.43807	0	-14.9122	-4.9545						BAF1-△F OX46 SUC-	-28.33333*	1.7873	0	-34.5212	-22.1454
BAF1 OX14 SUC+	WT SUC+	18.83333*	1.43807	0	13.8545	23.8122					BAF1 OX14 SUC+	WT SUC+	-1.33333	1.7873	0.994	-7.5212	4.8546
	baf1 SUC+	23.83333*	1.43807	0	18.8545	28.8122						baf1 SUC+	-1	1.7873	0.999	-7.1879	5.1879
	BAF1-△F OX46 SUC+	21.50000*	1.43807	0	16.5212	26.4788						BAF1-△F OX46 SUC+	-1	1.7873	0.999	-7.1879	5.1879
	WT SUC-	-5.16667*	1.43807	0.039	-10.1455	-0.1878						WT SUC-	-29.33333*	1.7873	0	-35.5212	-23.1454
	baf1 SUC-	15.30000*	1.43807	0	10.3212	20.2788						baf1 SUC-	-29.66667*	1.7873	0	-35.8546	-23.4788
	BAF1 OX14 SUC-	-16.16667*	1.43807	0	-21.1455	-11.1878						BAF1 OX14 SUC-	-29.00000*	1.7873	0	-35.1879	-22.8121
	BAF1-△F OX46 SUC-	13.90000*	1.43807	0	8.9212	18.8788						BAF1-△F OX46 SUC-	-29.33333*	1.7873	0	-35.5212	-23.1454
BAF1-△F OX46 SUC+	WT SUC+	-2.66667	1.43807	0.596	-7.6455	2.3122					BAF1-△F OX46 SUC+	WT SUC+	-0.33333	1.7873	1	-6.5212	5.8546
	baf1 SUC+	2.33333	1.43807	0.732	-2.6455	7.3122						baf1 SUC+	0	1.7873	1	-6.1879	6.1879
	BAF1 OX14 SUC+	-21.50000*	1.43807	0	-26.4788	-16.5212						BAF1 OX14 SUC+	1	1.7873	0.999	-5.1879	7.1879
	WT SUC-	-26.66667*	1.43807	0	-31.6455	-21.6878						WT SUC-	-28.33333*	1.7873	0	-34.5212	-22.1454
	baf1 SUC-	-6.20000*	1.43807	0.01	-11.1788	-1.2212						baf1 SUC-	-28.66667*	1.7873	0	-34.8546	-22.4788
	BAF1 OX14 SUC-	-37.66667*	1.43807	0	-42.6455	-32.6878						BAF1 OX14 SUC-	-28.00000*	1.7873	0	-34.1879	-21.8121
	BAF1-△F OX46 SUC-	-7.60000*	1.43807	0.001	-12.5788	-2.6212						BAF1-△F OX46 SUC-	-28.33333*	1.7873	0	-34.5212	-22.1454
WT SUC-	WT SUC+	24.00000*	1.43807	0	19.0212	28.9788					WT SUC-	WT SUC+	28.00000*	1.7873	0	21.8121	34.1879
	baf1 SUC+	29.00000*	1.43807	0	24.0212	33.9788						baf1 SUC+	28.33333*	1.7873	0	22.1454	34.5212
	BAF1 OX14 SUC+	5.16667*	1.43807	0.039	0.1878	10.1455						BAF1 OX14 SUC+	29.33333*	1.7873	0	23.1454	35.5212
	BAF1-△F OX46 SUC+	26.66667*	1.43807	0	21.6878	31.6455						BAF1-△F OX46 SUC+	28.33333*	1.7873	0	22.1454	34.5212
	baf1 SUC-	20.46667*	1.43807	0	15.4878	25.4455						baf1 SUC-	-0.33333	1.7873	1	-6.5212	5.8546
	BAF1 OX14 SUC-	-11.00000*	1.43807	0	-15.9788	-6.0212						BAF1 OX14 SUC-	0.33333	1.7873	1	-5.8546	6.5212
	BAF1-△F OX46 SUC-	19.06667*	1.43807	0	14.0878	24.0455						BAF1-△F OX46 SUC-	0	1.7873	1	-6.1879	6.1879
baf1 SUC-	WT SUC+	3.53333	1.43807	0.28	-1.4455	8.5122					baf1 SUC-	WT SUC+	28.33333*	1.7873	0	22.1454	34.5212
	baf1 SUC+	8.53333*	1.43807	0	3.5545	13.5122						baf1 SUC+	28.66667*	1.7873	0	22.4788	34.8546
	BAF1 OX14 SUC+	-15.30000*	1.43807	0	-20.2788	-10.3212						BAF1 OX14 SUC+	29.66667*	1.7873	0	23.4788	35.8546
	BAF1-△F OX46 SUC+	6.20000*	1.43807	0.01	1.2212	11.1788						BAF1-△F OX46 SUC+	28.66667*	1.7873	0	22.4788	34.8546
	WT SUC-	-20.46667*	1.43807	0	-25.4455	-15.4878						WT SUC-	0.33333	1.7873	1	-5.8546	6.5212
	BAF1 OX14 SUC-	-31.46667*	1.43807	0	-36.4455	-26.4878						BAF1 OX14 SUC-	0.66667	1.7873	1	-5.5212	6.8546
	BAF1-△F OX46 SUC-	-1.4	1.43807	0.972	-6.3788	3.5788						BAF1-△F OX46 SUC-	0.33333	1.7873	1	-5.8546	6.5212
BAF1 OX14 SUC-	WT SUC+	35.00000*	1.43807	0	30.0212	39.9788					BAF1 OX14 SUC-	WT SUC+	27.66667*	1.7873	0	21.4788	33.8546
	baf1 SUC+	40.00000*	1.43807	0	35.0212	44.9788						baf1 SUC+	28.00000*	1.7873	0	21.8121	34.1879
	BAF1 OX14 SUC+	16.16667*	1.43807	0	11.1878	21.1455						BAF1 OX14 SUC+	29.00000*	1.7873	0	22.8121	35.1879
	BAF1-△F OX46 SUC+	37.66667*	1.43807	0	32.6878	42.6455						BAF1-△F OX46 SUC+	28.00000*	1.7873	0	21.8121	34.1879
	WT SUC-	11.00000*	1.43807	0	6.0212	15.9788						WT SUC-	-0.33333	1.7873	1	-6.5212	5.8546
	baf1 SUC-	31.46667*	1.43807	0	26.4878	36.4455						baf1 SUC-	-0.66667	1.7873	1	-6.8546	5.5212
	BAF1-△F OX46 SUC-	30.06667*	1.43807	0	25.0878	35.0455						BAF1-△F OX46 SUC-	-0.33333	1.7873	1	-6.5212	5.8546
BAF1-△F OX46 SUC-	WT SUC+	4.93333	1.43807	0.053	-0.0455	9.9122					BAF1-△F OX46 SUC-	WT SUC+	28.00000*	1.7873	0	21.8121	34.1879
	baf1 SUC+	9.93333*	1.43807	0	4.9545	14.9122						baf1 SUC+	28.33333*	1.7873	0	22.1454	34.5212
	BAF1 OX14 SUC+	-13.90000*	1.43807	0	-18.8788	-8.9212						BAF1 OX14 SUC+	29.33333*	1.7873	0	23.1454	35.5212
	BAF1-△F OX46 SUC+	7.60000*	1.43807	0.001	2.6212	12.5788						BAF1-△F OX46 SUC+	28.33333*	1.7873	0	22.1454	34.5212
	WT SUC-	-19.06667*	1.43807	0	-24.0455	-14.0878						WT SUC-	0	1.7873	1	-6.1879	6.1879
	baf1 SUC-	1.4	1.43807	0.972	-3.5788	6.3788						baf1 SUC-	-0.33333	1.7873	1	-6.5212	5.8546
	BAF1 OX14 SUC-	-30.06667*	1.43807	0	-35.0455	-25.0878						BAF1 OX14 SUC-	0.33333	1.7873	1	-5.8546	6.5212
* The mean difference is significant at the 0.05 level.											* The mean difference is significant at the 0.05 level.
BES1_autophagy											ATG8E_autophagy
Tukey HSD a											Tukey HSD a
Treatments_Combination	N	Subset for alpha = 0.05									Treatments_Combination	N	Subset for alpha = 0.05
		1	2	3	4	5	6						1	2
baf1 SUC+	3	4.3333									BAF1 OX14 SUC+	3	8.3333
BAF1-△F OX46 SUC+	3	6.6667	6.6667								baf1 SUC+	3	9.3333
WT SUC+	3		9.3333	9.3333							BAF1-△F OX46 SUC+	3	9.3333
baf1 SUC-	3			12.8667							WT SUC+	3	9.6667
BAF1-△F OX46 SUC-	3			14.2667							BAF1 OX14 SUC-	3		37.3333
BAF1 OX14 SUC+	3				28.1667						WT SUC-	3		37.6667
WT SUC-	3					33.3333					BAF1-△F OX46 SUC-	3		37.6667
BAF1 OX14 SUC-	3						44.3333				baf1 SUC-	3		38
Sig.		0.732	0.596	0.053	1	1	1				Sig.		0.994	1
Means for groups in homogeneous subsets are displayed.											Means for groups in homogeneous subsets are displayed.
a Uses Harmonic Mean Sample Size = 3.000.											a Uses Harmonic Mean Sample Size = 3.000.

## Sheet: Figure 7F
Supplemental Data. Wang et al. (2021). Plant Cell.
Supplemental Data Set S2. ANOVA results in this study.
Figure 7F BES1-puncta
Descriptives
BES1_puncta
	N	Mean	Std. Deviation	Std. Error	95% Confidence Interval for Mean		Minimum	Maximum
					Lower Bound	Upper Bound
BES1-GFP_SUC+	5	0.1333	0.18257	0.08165	-0.0934	0.36	0	0.33
L8_SUC+	5	2	0.4714	0.21082	1.4147	2.5853	1.33	2.33
L12_SUC+	5	1.8	0.18257	0.08165	1.5733	2.0267	1.67	2
△F L9_SUC+	5	0.1333	0.18257	0.08165	-0.0934	0.36	0	0.33
△F L12_SUC+	5	0.1333	0.18257	0.08165	-0.0934	0.36	0	0.33
BES1-GFP_SUC-	5	6.6	0.90554	0.40497	5.4756	7.7244	5.8	8
L8_SUC-	5	12	1.55563	0.6957	10.0684	13.9316	10	13.8
L12_SUC-	5	10.08	1.2853	0.5748	8.4841	11.6759	9.2	12.2
△F L9_SUC-	5	3.4	0.67546	0.30208	2.5613	4.2387	2.75	4.5
△F L12_SUC-	5	2.1333	0.50553	0.22608	1.5056	2.761	1.67	2.67
Total	50	3.8413	4.16227	0.58863	2.6584	5.0242	0	13.8
Tests of Homogeneity of Variances
		Levene Statistic	df1	df2	Sig.
BES1_puncta	Based on Mean	4.163	9	40	0.001
	Based on Median	2.205	9	40	0.042
	Based on Median and with adjusted df	2.205	9	14.354	0.088
	Based on trimmed mean	4.052	9	40	0.001
ANOVA
BES1_puncta
			Sum of Squares	df	Mean Square	F	Sig.
Between Groups	(Combined)		825.062	9	91.674	153.831	0
	Linear Term	Contrast	187.58	1	187.58	314.765	0
		Deviation	637.482	8	79.685	133.714	0
Within Groups			23.837	40	0.596
Total			848.9	49
Multiple Comparisons
Dependent Variable: BES1_puncta
Tukey HSD
(I) Genotypes_Treatments	(J) Genotypes_Treatments	Mean Difference (I-J)	Std. Error	Sig.	95% Confidence Interval
					Lower Bound	Upper Bound
BES1-GFP_SUC+	L8_SUC+	-1.86667*	0.48824	0.015	-3.5012	-0.2321
	L12_SUC+	-1.66667*	0.48824	0.042	-3.3012	-0.0321
	△F L9_SUC+	0	0.48824	1	-1.6345	1.6345
	△F L12_SUC+	0	0.48824	1	-1.6345	1.6345
	BES1-GFP_SUC-	-6.46667*	0.48824	0	-8.1012	-4.8321
	L8_SUC-	-11.86667*	0.48824	0	-13.5012	-10.2321
	L12_SUC-	-9.94667*	0.48824	0	-11.5812	-8.3121
	△F L9_SUC-	-3.26667*	0.48824	0	-4.9012	-1.6321
	△F L12_SUC-	-2.00000*	0.48824	0.007	-3.6345	-0.3655
L8_SUC+	BES1-GFP_SUC+	1.86667*	0.48824	0.015	0.2321	3.5012
	L12_SUC+	0.2	0.48824	1	-1.4345	1.8345
	△F L9_SUC+	1.86667*	0.48824	0.015	0.2321	3.5012
	△F L12_SUC+	1.86667*	0.48824	0.015	0.2321	3.5012
	BES1-GFP_SUC-	-4.60000*	0.48824	0	-6.2345	-2.9655
	L8_SUC-	-10.00000*	0.48824	0	-11.6345	-8.3655
	L12_SUC-	-8.08000*	0.48824	0	-9.7145	-6.4455
	△F L9_SUC-	-1.4	0.48824	0.149	-3.0345	0.2345
	△F L12_SUC-	-0.13333	0.48824	1	-1.7679	1.5012
L12_SUC+	BES1-GFP_SUC+	1.66667*	0.48824	0.042	0.0321	3.3012
	L8_SUC+	-0.2	0.48824	1	-1.8345	1.4345
	△F L9_SUC+	1.66667*	0.48824	0.042	0.0321	3.3012
	△F L12_SUC+	1.66667*	0.48824	0.042	0.0321	3.3012
	BES1-GFP_SUC-	-4.80000*	0.48824	0	-6.4345	-3.1655
	L8_SUC-	-10.20000*	0.48824	0	-11.8345	-8.5655
	L12_SUC-	-8.28000*	0.48824	0	-9.9145	-6.6455
	△F L9_SUC-	-1.6	0.48824	0.059	-3.2345	0.0345
	△F L12_SUC-	-0.33333	0.48824	0.999	-1.9679	1.3012
△F L9_SUC+	BES1-GFP_SUC+	0	0.48824	1	-1.6345	1.6345
	L8_SUC+	-1.86667*	0.48824	0.015	-3.5012	-0.2321
	L12_SUC+	-1.66667*	0.48824	0.042	-3.3012	-0.0321
	△F L12_SUC+	0	0.48824	1	-1.6345	1.6345
	BES1-GFP_SUC-	-6.46667*	0.48824	0	-8.1012	-4.8321
	L8_SUC-	-11.86667*	0.48824	0	-13.5012	-10.2321
	L12_SUC-	-9.94667*	0.48824	0	-11.5812	-8.3121
	△F L9_SUC-	-3.26667*	0.48824	0	-4.9012	-1.6321
	△F L12_SUC-	-2.00000*	0.48824	0.007	-3.6345	-0.3655
△F L12_SUC+	BES1-GFP_SUC+	0	0.48824	1	-1.6345	1.6345
	L8_SUC+	-1.86667*	0.48824	0.015	-3.5012	-0.2321
	L12_SUC+	-1.66667*	0.48824	0.042	-3.3012	-0.0321
	△F L9_SUC+	0	0.48824	1	-1.6345	1.6345
	BES1-GFP_SUC-	-6.46667*	0.48824	0	-8.1012	-4.8321
	L8_SUC-	-11.86667*	0.48824	0	-13.5012	-10.2321
	L12_SUC-	-9.94667*	0.48824	0	-11.5812	-8.3121
	△F L9_SUC-	-3.26667*	0.48824	0	-4.9012	-1.6321
	△F L12_SUC-	-2.00000*	0.48824	0.007	-3.6345	-0.3655
BES1-GFP_SUC-	BES1-GFP_SUC+	6.46667*	0.48824	0	4.8321	8.1012
	L8_SUC+	4.60000*	0.48824	0	2.9655	6.2345
	L12_SUC+	4.80000*	0.48824	0	3.1655	6.4345
	△F L9_SUC+	6.46667*	0.48824	0	4.8321	8.1012
	△F L12_SUC+	6.46667*	0.48824	0	4.8321	8.1012
	L8_SUC-	-5.40000*	0.48824	0	-7.0345	-3.7655
	L12_SUC-	-3.48000*	0.48824	0	-5.1145	-1.8455
	△F L9_SUC-	3.20000*	0.48824	0	1.5655	4.8345
	△F L12_SUC-	4.46667*	0.48824	0	2.8321	6.1012
L8_SUC-	BES1-GFP_SUC+	11.86667*	0.48824	0	10.2321	13.5012
	L8_SUC+	10.00000*	0.48824	0	8.3655	11.6345
	L12_SUC+	10.20000*	0.48824	0	8.5655	11.8345
	△F L9_SUC+	11.86667*	0.48824	0	10.2321	13.5012
	△F L12_SUC+	11.86667*	0.48824	0	10.2321	13.5012
	BES1-GFP_SUC-	5.40000*	0.48824	0	3.7655	7.0345
	L12_SUC-	1.92000*	0.48824	0.011	0.2855	3.5545
	△F L9_SUC-	8.60000*	0.48824	0	6.9655	10.2345
	△F L12_SUC-	9.86667*	0.48824	0	8.2321	11.5012
L12_SUC-	BES1-GFP_SUC+	9.94667*	0.48824	0	8.3121	11.5812
	L8_SUC+	8.08000*	0.48824	0	6.4455	9.7145
	L12_SUC+	8.28000*	0.48824	0	6.6455	9.9145
	△F L9_SUC+	9.94667*	0.48824	0	8.3121	11.5812
	△F L12_SUC+	9.94667*	0.48824	0	8.3121	11.5812
	BES1-GFP_SUC-	3.48000*	0.48824	0	1.8455	5.1145
	L8_SUC-	-1.92000*	0.48824	0.011	-3.5545	-0.2855
	△F L9_SUC-	6.68000*	0.48824	0	5.0455	8.3145
	△F L12_SUC-	7.94667*	0.48824	0	6.3121	9.5812
△F L9_SUC-	BES1-GFP_SUC+	3.26667*	0.48824	0	1.6321	4.9012
	L8_SUC+	1.4	0.48824	0.149	-0.2345	3.0345
	L12_SUC+	1.6	0.48824	0.059	-0.0345	3.2345
	△F L9_SUC+	3.26667*	0.48824	0	1.6321	4.9012
	△F L12_SUC+	3.26667*	0.48824	0	1.6321	4.9012
	BES1-GFP_SUC-	-3.20000*	0.48824	0	-4.8345	-1.5655
	L8_SUC-	-8.60000*	0.48824	0	-10.2345	-6.9655
	L12_SUC-	-6.68000*	0.48824	0	-8.3145	-5.0455
	△F L12_SUC-	1.26667	0.48824	0.254	-0.3679	2.9012
△F L12_SUC-	BES1-GFP_SUC+	2.00000*	0.48824	0.007	0.3655	3.6345
	L8_SUC+	0.13333	0.48824	1	-1.5012	1.7679
	L12_SUC+	0.33333	0.48824	0.999	-1.3012	1.9679
	△F L9_SUC+	2.00000*	0.48824	0.007	0.3655	3.6345
	△F L12_SUC+	2.00000*	0.48824	0.007	0.3655	3.6345
	BES1-GFP_SUC-	-4.46667*	0.48824	0	-6.1012	-2.8321
	L8_SUC-	-9.86667*	0.48824	0	-11.5012	-8.2321
	L12_SUC-	-7.94667*	0.48824	0	-9.5812	-6.3121
	△F L9_SUC-	-1.26667	0.48824	0.254	-2.9012	0.3679
* The mean difference is significant at the 0.05 level.
BES1_puncta
Tukey HSD a
Genotypes_Treatments	N	Subset for alpha = 0.05
		1	2	3	4	5
BES1-GFP_SUC+	5	0.1333
△F L9_SUC+	5	0.1333
△F L12_SUC+	5	0.1333
L12_SUC+	5		1.8
L8_SUC+	5		2
△F L12_SUC-	5		2.1333
△F L9_SUC-	5		3.4
BES1-GFP_SUC-	5			6.6
L12_SUC-	5				10.08
L8_SUC-	5					12
Sig.		1	0.059	1	1	1
Means for groups in homogeneous subsets are displayed.
a Uses Harmonic Mean Sample Size = 5.000.

[truncated: 12 more sheets: Figure 7H, Figure 7I, Figure 8A, Figure 8D, Figure 9B, Figure S3B, Figure S5B, Figure S6B, Figure S6D, Figure S9A, Figure S10B, Figure S10D]
